# Supplementary material for: Combined theoretical and experimental insights on DNA and BSA binding interactions of Cu(ii) and Ni(ii) complexes along with the DPPH method of antioxidant assay and cytotoxicity studies
Source: RSC Adv. 2023 Mar 8;13(11):7632–44. doi: 10.1039/d2ra08341h (PMC9993069; doi:10.1039/d2ra08341h)
Supplement: RA-013-D2RA08341H-s002 [file RA-013-D2RA08341H-s002.cif]

# Electronic Supplementary Material (ESI) for RSC Advances.
# This journal is © The Royal Society of Chemistry 2023

####################################################################### 
# 
# This file contains crystal structure data downloaded from the 
# Cambridge Structural Database (CSD) hosted by the Cambridge 
# Crystallographic Data Centre (CCDC).
# 
# Full information about CCDC data access policies and citation 
# guidelines are available at http://www.ccdc.cam.ac.uk/access/V1 
# 
# Audit and citation data items may have been added by the CCDC. 
# Please retain this information to preserve the provenance of 
# this file and to allow appropriate attribution of the data. 
# 
#######################################################################

data_f
_database_code_depnum_ccdc_archive 'CCDC 2179951'
loop_
_audit_author_name
_audit_author_address
'Paula Brandao'
;Universidade de Aveiro
Portugal
;
_audit_update_record             
;
2022-06-17 deposited with the CCDC.	2023-02-21 downloaded from the CCDC.
;

_audit_creation_method           SHELXL-2018/3
_shelx_SHELXL_version_number     2018/3
_chemical_name_systematic        ?
_chemical_name_common            ?
_chemical_melting_point          ?
_chemical_formula_moiety         ?
_chemical_formula_sum            'C22 H36 Cu N4 O5'
_chemical_formula_weight         500.09

loop_
_atom_type_symbol
_atom_type_description
_atom_type_scat_dispersion_real
_atom_type_scat_dispersion_imag
_atom_type_scat_source
C C 0.0033 0.0016 'International Tables Vol C Tables 4.2.6.8 and 6.1.1.4'
H H 0.0000 0.0000 'International Tables Vol C Tables 4.2.6.8 and 6.1.1.4'
N N 0.0061 0.0033 'International Tables Vol C Tables 4.2.6.8 and 6.1.1.4'
O O 0.0106 0.0060 'International Tables Vol C Tables 4.2.6.8 and 6.1.1.4'
Cu Cu 0.3201 1.2651 'International Tables Vol C Tables 4.2.6.8 and 6.1.1.4'

_space_group_crystal_system      orthorhombic
_space_group_IT_number           56
_space_group_name_H-M_alt        'P c c n'
_space_group_name_Hall           '-P 2ab 2ac'

_shelx_space_group_comment       
;
The symmetry employed for this shelxl refinement is uniquely defined
by the following loop, which should always be used as a source of
symmetry information in preference to the above space-group names.
They are only intended as comments.
;

loop_
_space_group_symop_operation_xyz
'x, y, z'
'-x+1/2, -y+1/2, z'
'-x, y+1/2, -z+1/2'
'x+1/2, -y, -z+1/2'
'-x, -y, -z'
'x-1/2, y-1/2, -z'
'x, -y-1/2, z-1/2'
'-x-1/2, y, z-1/2'

_cell_length_a                   16.0184(6)
_cell_length_b                   17.2661(7)
_cell_length_c                   8.8793(4)
_cell_angle_alpha                90
_cell_angle_beta                 90
_cell_angle_gamma                90
_cell_volume                     2455.79(17)
_cell_formula_units_Z            4
_cell_measurement_temperature    150(2)
_cell_measurement_reflns_used    491
_cell_measurement_theta_min      2.92
_cell_measurement_theta_max      25.10

_exptl_crystal_description       Block
_exptl_crystal_colour            Yellow
_exptl_crystal_density_meas      ?
_exptl_crystal_density_method    ?
_exptl_crystal_density_diffrn    1.353
_exptl_crystal_F_000             1060
_exptl_transmission_factor_min   ?
_exptl_transmission_factor_max   ?
_exptl_crystal_size_max          0.180
_exptl_crystal_size_mid          0.080
_exptl_crystal_size_min          0.040
_exptl_absorpt_coefficient_mu    0.928
_shelx_estimated_absorpt_T_min   0.851
_shelx_estimated_absorpt_T_max   0.964
_exptl_absorpt_correction_type   multi-scan
_exptl_absorpt_correction_T_min  0.6915
_exptl_absorpt_correction_T_max  0.7455
_exptl_absorpt_process_details   ?
_exptl_absorpt_special_details   ?
_diffrn_ambient_temperature      150(2)
_diffrn_radiation_wavelength     0.71073
_diffrn_radiation_type           MoK\a
_diffrn_source                   'fine-focus sealed tube'
_diffrn_measurement_device_type  CCD
_diffrn_measurement_method       'omega and phi scans'
_diffrn_detector_area_resol_mean ?
_diffrn_reflns_number            68421
_diffrn_reflns_av_unetI/netI     0.0150
_diffrn_reflns_av_R_equivalents  0.0494
_diffrn_reflns_limit_h_min       -20
_diffrn_reflns_limit_h_max       20
_diffrn_reflns_limit_k_min       -22
_diffrn_reflns_limit_k_max       22
_diffrn_reflns_limit_l_min       -11
_diffrn_reflns_limit_l_max       11
_diffrn_reflns_theta_min         2.359
_diffrn_reflns_theta_max         27.154
_diffrn_reflns_theta_full        25.242
_diffrn_measured_fraction_theta_max 0.996
_diffrn_measured_fraction_theta_full 0.998
_diffrn_reflns_Laue_measured_fraction_max 0.996
_diffrn_reflns_Laue_measured_fraction_full 0.998
_diffrn_reflns_point_group_measured_fraction_max 0.996
_diffrn_reflns_point_group_measured_fraction_full 0.998
_reflns_number_total             2719
_reflns_number_gt                2127
_reflns_threshold_expression     'I > 2\s(I)'
_reflns_Friedel_coverage         0.000
_reflns_Friedel_fraction_max     .
_reflns_Friedel_fraction_full    .

_reflns_special_details          
;
 Reflections were merged by SHELXL according to the crystal
 class for the calculation of statistics and refinement.
 
 _reflns_Friedel_fraction is defined as the number of unique
 Friedel pairs measured divided by the number that would be
 possible theoretically, ignoring centric projections and
 systematic absences.
;

_computing_data_collection       ?
_computing_cell_refinement       ?
_computing_data_reduction        ?
_computing_structure_solution    'SHELXT 2018/2 (Sheldrick, 2018)'
_computing_structure_refinement  'SHELXL-2018/3 (Sheldrick, 2018)'
_computing_molecular_graphics    ?
_computing_publication_material  ?
_refine_special_details          ?
_refine_ls_structure_factor_coef Fsqd
_refine_ls_matrix_type           full
_refine_ls_weighting_scheme      calc
_refine_ls_weighting_details     
'w=1/[\s^2^(Fo^2^)+(0.0445P)^2^+4.2409P] where P=(Fo^2^+2Fc^2^)/3'
_atom_sites_solution_primary     ?
_atom_sites_solution_secondary   ?
_atom_sites_solution_hydrogens   mixed
_refine_ls_hydrogen_treatment    mixed
_refine_ls_extinction_method     none
_refine_ls_extinction_coef       .
_refine_ls_number_reflns         2719
_refine_ls_number_parameters     164
_refine_ls_number_restraints     0
_refine_ls_R_factor_all          0.0572
_refine_ls_R_factor_gt           0.0401
_refine_ls_wR_factor_ref         0.1176
_refine_ls_wR_factor_gt          0.1047
_refine_ls_goodness_of_fit_ref   1.131
_refine_ls_restrained_S_all      1.131
_refine_ls_shift/su_max          0.000
_refine_ls_shift/su_mean         0.000

loop_
_atom_site_label
_atom_site_type_symbol
_atom_site_fract_x
_atom_site_fract_y
_atom_site_fract_z
_atom_site_U_iso_or_equiv
_atom_site_adp_type
_atom_site_occupancy
_atom_site_site_symmetry_order
_atom_site_calc_flag
_atom_site_refinement_flags_posn
_atom_site_refinement_flags_adp
_atom_site_refinement_flags_occupancy
_atom_site_disorder_assembly
_atom_site_disorder_group
Cu1 Cu 0.500000 0.500000 0.500000 0.02030(15) Uani 1 2 d S . P . .
O1 O 0.52890(11) 0.40022(10) 0.61268(19) 0.0227(4) Uani 1 1 d . . . . .
N1 N 0.38055(13) 0.45703(13) 0.4805(2) 0.0209(4) Uani 1 1 d . . . . .
N2 N 0.51918(14) 0.43508(14) 0.2918(2) 0.0256(5) Uani 1 1 d . . . . .
H2A H 0.510(2) 0.391(2) 0.324(4) 0.032(9) Uiso 1 1 d . . . . .
C1 C 0.47828(16) 0.36478(14) 0.7057(3) 0.0209(5) Uani 1 1 d . . . . .
C2 C 0.51104(17) 0.31908(15) 0.8246(3) 0.0267(5) Uani 1 1 d . . . . .
H2 H 0.569850 0.315569 0.836661 0.032 Uiso 1 1 calc R U . . .
C3 C 0.46003(19) 0.27969(16) 0.9231(3) 0.0317(6) Uani 1 1 d . . . . .
H3 H 0.484178 0.250238 1.002315 0.038 Uiso 1 1 calc R U . . .
C4 C 0.37307(19) 0.28242(16) 0.9083(3) 0.0322(6) Uani 1 1 d . . . . .
H4 H 0.338021 0.255715 0.977223 0.039 Uiso 1 1 calc R U . . .
C5 C 0.33948(17) 0.32464(15) 0.7916(3) 0.0272(6) Uani 1 1 d . . . . .
H5 H 0.280602 0.325175 0.778770 0.033 Uiso 1 1 calc R U . . .
C6 C 0.38938(15) 0.36697(14) 0.6908(3) 0.0214(5) Uani 1 1 d . . . . .
C7 C 0.34835(15) 0.40558(15) 0.5660(3) 0.0223(5) Uani 1 1 d . . . . .
H7 H 0.292176 0.391251 0.546027 0.027 Uiso 1 1 calc R U . . .
C8 C 0.33294(17) 0.47948(17) 0.3456(3) 0.0287(6) Uani 1 1 d . . . . .
H8A H 0.336800 0.536147 0.330089 0.034 Uiso 1 1 calc R U . . .
H8B H 0.273389 0.465651 0.358581 0.034 Uiso 1 1 calc R U . . .
C9 C 0.36919(18) 0.43687(18) 0.2096(3) 0.0340(7) Uani 1 1 d . . . . .
H9A H 0.363818 0.380512 0.227626 0.041 Uiso 1 1 calc R U . . .
H9B H 0.334575 0.449546 0.120539 0.041 Uiso 1 1 calc R U . . .
C10 C 0.45935(18) 0.45404(17) 0.1713(3) 0.0302(6) Uani 1 1 d . . . . .
H10A H 0.474665 0.424445 0.079866 0.036 Uiso 1 1 calc R U . . .
H10B H 0.464539 0.509788 0.146960 0.036 Uiso 1 1 calc R U . . .
C11 C 0.60511(18) 0.42988(18) 0.2320(3) 0.0338(6) Uani 1 1 d . . . . .
H11A H 0.607108 0.390903 0.151812 0.051 Uiso 1 1 calc R U . . .
H11B H 0.643337 0.414993 0.313112 0.051 Uiso 1 1 calc R U . . .
H11C H 0.621840 0.480305 0.191250 0.051 Uiso 1 1 calc R U . . .
O100 O 0.750000 0.250000 0.2887(3) 0.0347(7) Uani 1 2 d S T P . .
H10C H 0.772(2) 0.229(2) 0.342(4) 0.035(10) Uiso 1 1 d . . . . .
O200 O 0.6670(2) 0.3141(2) 0.5319(3) 0.0591(9) Uani 1 1 d . . . . .
H20A H 0.635(3) 0.337(3) 0.554(5) 0.059(15) Uiso 1 1 d . . . . .
H20B H 0.686(3) 0.300(3) 0.597(5) 0.060(14) Uiso 1 1 d . . . . .

loop_
_atom_site_aniso_label
_atom_site_aniso_U_11
_atom_site_aniso_U_22
_atom_site_aniso_U_33
_atom_site_aniso_U_23
_atom_site_aniso_U_13
_atom_site_aniso_U_12
Cu1 0.0188(2) 0.0246(2) 0.0175(2) 0.00078(16) 0.00126(15) -0.00039(16)
O1 0.0190(8) 0.0279(9) 0.0212(8) 0.0038(7) 0.0011(7) 0.0012(7)
N1 0.0188(9) 0.0258(11) 0.0182(10) 0.0004(8) 0.0001(8) 0.0006(8)
N2 0.0272(11) 0.0300(12) 0.0196(10) -0.0013(9) 0.0049(9) -0.0022(9)
C1 0.0259(12) 0.0196(11) 0.0172(11) -0.0020(9) 0.0018(9) 0.0008(10)
C2 0.0323(14) 0.0265(13) 0.0212(12) -0.0002(10) -0.0018(10) 0.0032(11)
C3 0.0472(17) 0.0255(13) 0.0224(13) 0.0054(11) 0.0013(12) 0.0009(12)
C4 0.0432(16) 0.0281(13) 0.0253(13) 0.0045(11) 0.0096(12) -0.0036(12)
C5 0.0288(13) 0.0240(12) 0.0288(13) -0.0005(11) 0.0086(11) -0.0015(11)
C6 0.0246(12) 0.0213(11) 0.0183(11) -0.0015(9) 0.0031(9) 0.0006(10)
C7 0.0182(11) 0.0269(12) 0.0218(12) -0.0031(10) 0.0034(9) -0.0004(10)
C8 0.0221(12) 0.0393(15) 0.0248(13) 0.0039(11) -0.0054(10) -0.0040(11)
C9 0.0339(15) 0.0454(17) 0.0227(13) -0.0006(12) -0.0053(11) -0.0096(13)
C10 0.0379(15) 0.0361(15) 0.0165(11) -0.0024(11) 0.0001(11) -0.0053(12)
C11 0.0323(15) 0.0405(16) 0.0285(14) -0.0072(12) 0.0081(12) 0.0051(13)
O100 0.0322(16) 0.052(2) 0.0195(14) 0.000 0.000 0.0065(15)
O200 0.0569(17) 0.094(2) 0.0265(12) 0.0028(13) 0.0046(12) 0.0478(17)

_geom_special_details            
;
 All esds (except the esd in the dihedral angle between two l.s. planes)
 are estimated using the full covariance matrix.  The cell esds are taken
 into account individually in the estimation of esds in distances, angles
 and torsion angles; correlations between esds in cell parameters are only
 used when they are defined by crystal symmetry.  An approximate (isotropic)
 treatment of cell esds is used for estimating esds involving l.s. planes.
;

loop_
_geom_bond_atom_site_label_1
_geom_bond_atom_site_label_2
_geom_bond_distance
_geom_bond_site_symmetry_2
_geom_bond_publ_flag
Cu1 O1 2.0454(17) 5_666 ?
Cu1 O1 2.0454(17) . ?
Cu1 N1 2.059(2) 5_666 ?
Cu1 N1 2.059(2) . ?
Cu1 N2 2.183(2) . ?
Cu1 N2 2.183(2) 5_666 ?
O1 C1 1.309(3) . ?
N1 C7 1.278(3) . ?
N1 C8 1.471(3) . ?
N2 C10 1.474(4) . ?
N2 C11 1.478(3) . ?
N2 H2A 0.82(3) . ?
C1 C2 1.419(3) . ?
C1 C6 1.431(3) . ?
C2 C3 1.377(4) . ?
C2 H2 0.9500 . ?
C3 C4 1.400(4) . ?
C3 H3 0.9500 . ?
C4 C5 1.376(4) . ?
C4 H4 0.9500 . ?
C5 C6 1.405(3) . ?
C5 H5 0.9500 . ?
C6 C7 1.450(3) . ?
C7 H7 0.9500 . ?
C8 C9 1.529(4) . ?
C8 H8A 0.9900 . ?
C8 H8B 0.9900 . ?
C9 C10 1.513(4) . ?
C9 H9A 0.9900 . ?
C9 H9B 0.9900 . ?
C10 H10A 0.9900 . ?
C10 H10B 0.9900 . ?
C11 H11A 0.9800 . ?
C11 H11B 0.9800 . ?
C11 H11C 0.9800 . ?
O100 H10C 0.70(3) . ?
O100 H10C 0.70(3) 2_655 ?
O200 H20A 0.67(5) . ?
O200 H20B 0.69(5) . ?

loop_
_geom_angle_atom_site_label_1
_geom_angle_atom_site_label_2
_geom_angle_atom_site_label_3
_geom_angle
_geom_angle_site_symmetry_1
_geom_angle_site_symmetry_3
_geom_angle_publ_flag
O1 Cu1 O1 180.0 5_666 . ?
O1 Cu1 N1 87.03(8) 5_666 5_666 ?
O1 Cu1 N1 92.97(8) . 5_666 ?
O1 Cu1 N1 92.97(8) 5_666 . ?
O1 Cu1 N1 87.02(8) . . ?
N1 Cu1 N1 180.0 5_666 . ?
O1 Cu1 N2 92.87(8) 5_666 . ?
O1 Cu1 N2 87.13(8) . . ?
N1 Cu1 N2 97.21(8) 5_666 . ?
N1 Cu1 N2 82.79(8) . . ?
O1 Cu1 N2 87.13(8) 5_666 5_666 ?
O1 Cu1 N2 92.87(8) . 5_666 ?
N1 Cu1 N2 82.79(8) 5_666 5_666 ?
N1 Cu1 N2 97.21(8) . 5_666 ?
N2 Cu1 N2 180.0 . 5_666 ?
C1 O1 Cu1 124.20(15) . . ?
C7 N1 C8 117.2(2) . . ?
C7 N1 Cu1 125.13(17) . . ?
C8 N1 Cu1 117.08(16) . . ?
C10 N2 C11 111.0(2) . . ?
C10 N2 Cu1 114.17(17) . . ?
C11 N2 Cu1 117.82(17) . . ?
C10 N2 H2A 110(2) . . ?
C11 N2 H2A 104(2) . . ?
Cu1 N2 H2A 99(2) . . ?
O1 C1 C2 120.0(2) . . ?
O1 C1 C6 123.1(2) . . ?
C2 C1 C6 116.8(2) . . ?
C3 C2 C1 121.9(3) . . ?
C3 C2 H2 119.1 . . ?
C1 C2 H2 119.1 . . ?
C2 C3 C4 120.9(3) . . ?
C2 C3 H3 119.5 . . ?
C4 C3 H3 119.5 . . ?
C5 C4 C3 118.5(3) . . ?
C5 C4 H4 120.7 . . ?
C3 C4 H4 120.7 . . ?
C4 C5 C6 122.2(3) . . ?
C4 C5 H5 118.9 . . ?
C6 C5 H5 118.9 . . ?
C5 C6 C1 119.6(2) . . ?
C5 C6 C7 117.9(2) . . ?
C1 C6 C7 122.3(2) . . ?
N1 C7 C6 126.2(2) . . ?
N1 C7 H7 116.9 . . ?
C6 C7 H7 116.9 . . ?
N1 C8 C9 108.6(2) . . ?
N1 C8 H8A 110.0 . . ?
C9 C8 H8A 110.0 . . ?
N1 C8 H8B 110.0 . . ?
C9 C8 H8B 110.0 . . ?
H8A C8 H8B 108.3 . . ?
C10 C9 C8 116.5(2) . . ?
C10 C9 H9A 108.2 . . ?
C8 C9 H9A 108.2 . . ?
C10 C9 H9B 108.2 . . ?
C8 C9 H9B 108.2 . . ?
H9A C9 H9B 107.3 . . ?
N2 C10 C9 114.5(2) . . ?
N2 C10 H10A 108.6 . . ?
C9 C10 H10A 108.6 . . ?
N2 C10 H10B 108.6 . . ?
C9 C10 H10B 108.6 . . ?
H10A C10 H10B 107.6 . . ?
N2 C11 H11A 109.5 . . ?
N2 C11 H11B 109.5 . . ?
H11A C11 H11B 109.5 . . ?
N2 C11 H11C 109.5 . . ?
H11A C11 H11C 109.5 . . ?
H11B C11 H11C 109.5 . . ?
H10C O100 H10C 94(5) . 2_655 ?
H20A O200 H20B 106(5) . . ?

_refine_diff_density_max         0.447
_refine_diff_density_min         -0.696
_refine_diff_density_rms         0.073

_shelx_res_file                  
;
TITL f_a.res in Pccn
    f.res
    created by SHELXL-2018/3 at 15:45:09 on 26-Apr-2021

CELL  0.71073  16.0184  17.2661   8.8793   90.000   90.000   90.000
ZERR   4.000   0.0006   0.0007   0.0004    0.000    0.000    0.000
LATT  1
SYMM 1/2-X, 1/2-Y, Z
SYMM -X, 1/2+Y, 1/2-Z
SYMM 1/2+X, -Y, 1/2-Z
SFAC C H N O Cu
UNIT 88 144 16 20 4
TEMP -123.150
SIZE 0.04 0.08 0.18
L.S. 100
ACTA
BOND
BOND $H
FMAP 2
PLAN 20
omit 1 1 0
WGHT    0.044500    4.240900
FVAR       0.46039
CU1   5    0.500000    0.500000    0.500000    10.50000    0.01875    0.02460 =
         0.01754    0.00078    0.00126   -0.00039
O1    4    0.528905    0.400219    0.612684    11.00000    0.01902    0.02795 =
         0.02116    0.00379    0.00106    0.00121
N1    3    0.380554    0.457028    0.480456    11.00000    0.01877    0.02583 =
         0.01818    0.00035    0.00014    0.00059
N2    3    0.519181    0.435085    0.291826    11.00000    0.02723    0.02998 =
         0.01963   -0.00128    0.00490   -0.00222
H2A   2    0.509999    0.391490    0.324085    11.00000    0.03170
C1    1    0.478281    0.364779    0.705701    11.00000    0.02593    0.01963 =
         0.01718   -0.00204    0.00181    0.00082
C2    1    0.511040    0.319081    0.824650    11.00000    0.03226    0.02653 =
         0.02117   -0.00018   -0.00176    0.00323
AFIX  43
H2    2    0.569850    0.315569    0.836661    11.00000   -1.20000
AFIX   0
C3    1    0.460028    0.279691    0.923139    11.00000    0.04718    0.02553 =
         0.02238    0.00542    0.00126    0.00092
AFIX  43
H3    2    0.484178    0.250238    1.002315    11.00000   -1.20000
AFIX   0
C4    1    0.373072    0.282417    0.908284    11.00000    0.04324    0.02805 =
         0.02530    0.00455    0.00955   -0.00362
AFIX  43
H4    2    0.338021    0.255715    0.977223    11.00000   -1.20000
AFIX   0
C5    1    0.339478    0.324641    0.791587    11.00000    0.02879    0.02403 =
         0.02879   -0.00049    0.00856   -0.00153
AFIX  43
H5    2    0.280602    0.325175    0.778770    11.00000   -1.20000
AFIX   0
C6    1    0.389376    0.366972    0.690805    11.00000    0.02456    0.02129 =
         0.01828   -0.00154    0.00315    0.00058
C7    1    0.348352    0.405582    0.566033    11.00000    0.01823    0.02688 =
         0.02181   -0.00314    0.00340   -0.00035
AFIX  43
H7    2    0.292176    0.391251    0.546027    11.00000   -1.20000
AFIX   0
C8    1    0.332937    0.479483    0.345643    11.00000    0.02210    0.03932 =
         0.02483    0.00391   -0.00536   -0.00400
AFIX  23
H8A   2    0.336800    0.536147    0.330089    11.00000   -1.20000
H8B   2    0.273389    0.465651    0.358581    11.00000   -1.20000
AFIX   0
C9    1    0.369187    0.436872    0.209560    11.00000    0.03389    0.04538 =
         0.02274   -0.00059   -0.00530   -0.00956
AFIX  23
H9A   2    0.363818    0.380512    0.227626    11.00000   -1.20000
H9B   2    0.334575    0.449546    0.120539    11.00000   -1.20000
AFIX   0
C10   1    0.459346    0.454039    0.171277    11.00000    0.03792    0.03611 =
         0.01647   -0.00241    0.00006   -0.00526
AFIX  23
H10A  2    0.474665    0.424445    0.079866    11.00000   -1.20000
H10B  2    0.464539    0.509788    0.146960    11.00000   -1.20000
AFIX   0
C11   1    0.605107    0.429883    0.231955    11.00000    0.03228    0.04050 =
         0.02854   -0.00724    0.00810    0.00509
AFIX 137
H11A  2    0.607108    0.390903    0.151812    11.00000   -1.50000
H11B  2    0.643337    0.414993    0.313112    11.00000   -1.50000
H11C  2    0.621840    0.480305    0.191250    11.00000   -1.50000
AFIX   0
mole 2
O100  4    0.750000    0.250000    0.288671    10.50000    0.03221    0.05221 =
         0.01954    0.00000    0.00000    0.00647
H10C  2    0.772333    0.228967    0.342293    11.00000    0.03482
O200  4    0.667007    0.314052    0.531855    11.00000    0.05688    0.09388 =
         0.02654    0.00283    0.00463    0.04780
H20A  2    0.635358    0.336833    0.554061    11.00000    0.05919
H20B  2    0.685511    0.300288    0.596525    11.00000    0.05958
HKLF 4


REM  f_a.res in Pccn
REM wR2 = 0.1176, GooF = S = 1.131, Restrained GooF = 1.131 for all data
REM R1 = 0.0401 for 2127 Fo > 4sig(Fo) and 0.0572 for all 2719 data
REM 164 parameters refined using 0 restraints

END

WGHT      0.0485      4.0361

REM Highest difference peak  0.447,  deepest hole -0.696,  1-sigma level  0.073
Q1    1   0.5198  0.4126  0.5521  11.00000  0.05    0.45
Q2    1   0.5027  0.4366  0.5295  11.00000  0.05    0.39
Q3    1   0.4972  0.3308  0.7508  11.00000  0.05    0.35
Q4    1   0.3776  0.3779  0.6220  11.00000  0.05    0.35
Q5    1   0.5008  0.4573  0.4002  11.00000  0.05    0.33
Q6    1   0.3656  0.2832  0.8154  11.00000  0.05    0.32
Q7    1   0.3640  0.3342  0.7257  11.00000  0.05    0.30
Q8    1   0.3606  0.3159  0.8703  11.00000  0.05    0.29
Q9    1   0.5007  0.3852  0.6404  11.00000  0.05    0.29
Q10   1   0.3652  0.4939  0.1978  11.00000  0.05    0.28
Q11   1   0.6179  0.3715  0.2452  11.00000  0.05    0.28
Q12   1   0.5114  0.4703  0.2604  11.00000  0.05    0.28
Q13   1   0.4219  0.3599  0.6774  11.00000  0.05    0.27
Q14   1   0.4143  0.2893  0.9294  11.00000  0.05    0.27
Q15   1   0.4157  0.4367  0.1932  11.00000  0.05    0.27
Q16   1   0.5260  0.4322  0.6497  11.00000  0.05    0.26
Q17   1   0.3540  0.4678  0.2754  11.00000  0.05    0.24
Q18   1   0.5531  0.4086  0.6275  11.00000  0.05    0.23
Q19   1   0.4861  0.2948  0.8528  11.00000  0.05    0.23
Q20   1   0.3563  0.4659  0.4247  11.00000  0.05    0.23
;
_shelx_res_checksum              56891

_shelx_hkl_file                  
;
   0   0  -1    2.50    1.30
   0   0  -1   -0.30    2.00
   0   0  -1   -0.50    1.30
   0   0   1    1.00    1.20
   0   0  -1   -0.60    1.30
   0   0  -2  192.08    8.30
   0   0  -2  179.18    8.20
   0   0   2  192.98    8.10
   0   0  -2  186.18    8.30
   0   0   2  191.08    8.40
   0   0  -2  188.58    8.10
   0   0   2  182.58    8.20
   0   0   2  190.18    8.00
   0   0  -2  125.69   11.80
   0   0   3   -6.40    3.80
   0   0   3    5.70    4.10
   0   0  -3   -5.30    4.30
   0   0   3    0.40    3.70
   0   0  -3   -4.80    4.10
   0   0  -3   -7.10    4.10
   0   0  -3    7.80    4.10
   0   0  -3   -4.80    4.10
   0   0   3   -1.60    3.60
   0   0  -4 2747.82   83.69
   0   0   4 2699.03   83.59
   0   0  -4 2725.03   83.59
   0   0  -4 2749.23   83.59
   0   0   4 2731.73   83.49
   0   0  -4 2767.22   83.69
   0   0   4 2821.32   83.69
   0   0  -4 2808.62   83.69
   0   0   4 2812.52   83.59
   0   0  -5   -4.20    5.40
   0   0  -5   -8.70    5.30
   0   0  -5   -0.10    5.10
   0   0   5    4.90    5.30
   0   0  -5    1.40    5.70
   0   0   5   -5.00    4.90
   0   0   5    8.00    4.80
   0   0  -5   -1.60    5.40
   0   0   5   -1.20    5.30
   0   0  -6 1409.96   46.00
   0   0   6 1421.46   45.50
   0   0  -6 1465.55   45.70
   0   0  -6 1480.25   45.90
   0   0   6 1466.35   45.80
   0   0  -6 1443.66   45.90
   0   0  -6 1443.96   45.80
   0   0   6 1463.95   45.80
   0   0   6 1473.85   45.80
   0   0  -7   -4.10    8.40
   0   0   7   10.30    7.00
   0   0   7   -1.40    7.90
   0   0  -7  -13.80   12.10
   0   0   7    6.50    7.10
   0   0  -7    3.80    7.90
   0   0  -7    1.10    7.80
   0   0  -7   -7.70    7.80
   0   0   7    6.20    7.80
   0   0  -8   -4.80    7.60
   0   0  -8    8.60    8.20
   0   0  -8   -2.20    8.00
   0   0  -8   -6.30    8.70
   0   0  -8    9.50    8.20
   0   0   8   10.10    8.10
   0   0   8   11.80    8.10
   0   0   8  -12.30    7.30
   0   0   8    9.00    7.40
   0   0   9   -3.40    8.20
   0   0   9    6.40    8.70
   0   0  -9    1.70    8.30
   0   0  -9  -15.80    9.40
   0   0  -9   -2.30    8.90
   0   0  -9   -6.50    9.00
   0   0  -9   -1.40    8.40
   0   0   9  -18.30    9.60
   0   0   9   -5.30    8.80
   0   0 -10  959.30   33.50
   0   0 -10  955.90   34.00
   0   0  10 1006.00   33.20
   0   0 -10  858.61   33.00
   0   0 -10  946.31   33.30
   0   0 -10  835.42   32.80
   0   0  10  936.71   33.40
   0   0 -11    2.80   10.20
   0   0  11   -5.30   10.50
   0   0 -11   -0.20   10.10
   0   0 -11   -0.80   12.30
   0   0 -11  -13.20   10.30
   0   0 -11   16.60   11.10
   0   0  11   -7.70   10.20
   0   1   1    0.60    1.60
   0   1   1    2.20    1.40
   0   1   1   10.50    2.80
   0   1   1    3.30    1.60
   0  -1   1    1.80    1.50
   0  -1   1    0.40    1.10
   0  -1  -1    1.50    1.70
   0  -1   1    1.90    1.30
   0  -1  -1    0.80    1.50
   0  -1  -1    2.60    1.50
   0  -1  -1    3.20    1.60
   0  -1   1   -0.30    1.00
   0   1  -2   69.59    4.50
   0   1   2   77.79    5.00
   0   1  -2   70.99    4.50
   0   1  -2   64.29    4.70
   0   1   2   75.79    4.70
   0   1   2   74.29    4.50
   0   1   2   65.39    4.80
   0   1  -2   71.29    4.50
   0   1  -2   73.49    4.60
   0  -1  -2   70.49    4.60
   0  -1   2   69.39    4.70
   0  -1  -2   76.49    4.80
   0  -1  -2   79.69    4.90
   0  -1  -2   75.69    4.90
   0  -1   2   74.29    4.70
   0  -1  -2   75.49    4.90
   0  -1   2   62.69    6.20
   0  -1   2   72.39    4.50
   0   1   3    3.40    3.80
   0   1  -3    1.00    4.10
   0   1   3    2.00    3.80
   0   1  -3   -2.90    4.20
   0   1  -3    3.70    4.10
   0   1   3    6.30    4.10
   0  -1   3    8.50    4.10
   0  -1   3   -0.60    3.70
   0  -1   3    3.40    3.90
   0  -1  -3   -4.90    4.10
   0  -1  -3    5.50    4.40
   0  -1  -3    8.30    4.10
   0  -1  -3    3.50    3.90
   0  -1  -3    1.10    3.90
   0  -1   3    0.40    3.60
   0   1   4  189.78    9.10
   0   1   4  202.18    9.80
   0   1  -4  187.38    9.60
   0   1  -4  180.08    9.60
   0   1   4  183.98    9.60
   0   1  -4  190.68    9.70
   0   1  -4  185.78    9.50
   0   1   4  189.48    9.40
   0   1  -4  197.98    9.30
   0  -1   4  191.48    9.20
   0  -1  -4  197.88    9.80
   0  -1   4  184.78    9.60
   0  -1  -4  195.48    9.60
   0  -1  -4  188.88    9.50
   0  -1  -4  188.48    9.60
   0  -1  -4  207.78   10.00
   0  -1   4  201.98    9.10
   0  -1   4  187.38    9.40
   0   1   5    2.90    5.30
   0   1   5    3.20    4.90
   0   1   5   -6.10    4.80
   0   1  -5   11.40    5.70
   0   1  -5    2.40    5.20
   0   1  -5   11.20    5.50
   0   1  -5   -1.10    5.20
   0   1  -5    7.50    5.10
   0   1   5   -2.30    5.20
   0  -1  -5    0.80    5.40
   0  -1  -5  -15.40    8.10
   0  -1  -5    2.50    5.30
   0  -1   5   -2.40    5.20
   0  -1  -5   -5.80    5.70
   0  -1  -5   -7.70    5.20
   0  -1   5   -3.90    5.40
   0  -1   5   -6.20    4.70
   0  -1   5    6.20    4.80
   0   1   6    4.10   11.60
   0   1  -6   25.30    7.20
   0   1  -6   29.30    6.90
   0   1   6   29.80    6.30
   0   1  -6   24.00    6.90
   0   1   6   18.60    6.80
   0  -1  -6   24.10    7.10
   0  -1  -6   27.50    6.80
   0  -1  -6   21.80    6.90
   0  -1   6   23.50    8.10
   0  -1  -6   29.50    6.70
   0  -1  -6   32.90    7.40
   0   1   7    1.30    7.20
   0   1  -7    9.10    7.80
   0   1  -7    3.10    7.90
   0   1   7    4.00    7.70
   0   1   7   -3.10    7.80
   0   1   7   -2.30    7.10
   0   1  -7    3.30    7.70
   0   1  -7   -2.30    8.50
   0   1  -7   11.60    8.10
   0  -1   7   -1.60    7.10
   0  -1  -7    1.00    8.00
   0  -1   7   -8.60    6.90
   0  -1  -7    9.20    7.60
   0  -1  -7    7.30    7.90
   0  -1   7    3.40    7.70
   0  -1   7    1.80    7.60
   0  -1  -7  -10.60    7.70
   0  -1  -7   -3.40    8.50
   0   1   8   72.89    8.60
   0   1  -8   76.89    9.30
   0   1  -8   88.99    9.80
   0   1  -8   89.69    8.70
   0   1  -8   70.39    9.10
   0   1  -8   82.99    8.90
   0   1   8   63.69    8.80
   0   1   8   60.09    8.40
   0   1   8   88.89   15.60
   0  -1   8   87.29    9.00
   0  -1  -8   74.39    9.20
   0  -1   8   88.99    8.40
   0  -1  -8   68.19    8.70
   0  -1  -8   65.69    8.70
   0  -1   8   86.19    9.00
   0  -1   8   77.49    8.30
   0  -1  -8   84.29    9.20
   0  -1  -8   80.89    9.80
   0   1   9    0.40    8.70
   0   1  -9   -8.80   11.40
   0   1  -9    0.80    8.30
   0   1   9    2.10    8.40
   0   1   9    1.80    8.60
   0   1  -9    3.20    8.50
   0   1  -9   11.20   10.60
   0   1  -9   13.20    9.00
   0   1  -9    2.00    9.20
   0  -1   9   12.60    8.10
   0  -1  -9  -13.80   15.00
   0  -1   9   10.20    8.80
   0  -1  -9   -9.00    9.40
   0  -1   9   -8.30    8.00
   0  -1   9    0.20    8.50
   0  -1  -9   -8.60    8.80
   0  -1  -9    0.30    9.00
   0  -1  -9   -6.70    8.80
   0   1  10  101.89   10.90
   0   1  10   80.49   10.60
   0   1 -10   71.69   12.10
   0   1 -10   64.89   11.00
   0   1 -10   96.39   10.70
   0   1 -10   81.89   10.00
   0   1 -10   84.99   10.50
   0  -1  10   85.19   10.70
   0  -1 -10   67.99   10.40
   0  -1  10   80.79   10.30
   0  -1 -10   89.99   10.80
   0  -1 -10   81.99   10.70
   0  -1 -10   68.79   11.10
   0  -1 -10   62.49   12.90
   0   1 -11    1.90   10.20
   0   1 -11    0.60   11.00
   0   1 -11   -8.90   10.30
   0   1  11  -13.20   10.20
   0   1 -11   -0.60   10.10
   0   1 -11    0.10    9.90
   0   1  11  -11.70   10.50
   0  -1 -11   25.30   10.30
   0  -1  11  -11.90   16.60
   0  -1  11  -12.90   10.30
   0  -1 -11  -10.20   10.70
   0  -1 -11  -17.50   10.60
   0  -1 -11    6.80   10.70
   0   2   0 5024.70  145.69
   0   2   0 4688.43  145.59
   0   2   0 4887.51  145.69
   0   2  -1    4.40    1.80
   0   2   1    4.20    2.10
   0   2  -1    3.50    1.70
   0   2  -1    1.20    1.80
   0   2   1    0.70    2.30
   0   2  -1    3.30    1.80
   0   2   1    2.20    2.10
   0   2   1   -3.00    2.00
   0   2  -1    2.30    2.50
   0   2  -1    3.40    1.80
   0  -2  -1    1.60    2.00
   0  -2   1    2.30    1.80
   0  -2   1    6.30    1.70
   0  -2  -1    5.90    2.00
   0  -2   1    7.00    2.60
   0  -2   1    4.20    1.90
   0  -2  -1   -1.10    2.00
   0  -2  -1    7.00    2.00
   0   2   2  172.68    8.70
   0   2  -2  173.88    8.60
   0   2  -2  177.58    8.40
   0   2   2  186.78    8.90
   0   2  -2  178.28    8.50
   0   2  -2  177.18   10.90
   0   2  -2  191.78    8.40
   0   2  -2  171.98    9.40
   0   2   2  170.78    8.60
   0   2   2  184.78    8.80
   0  -2   2  181.48    8.40
   0  -2  -2  181.18    8.70
   0  -2   2  175.18    7.80
   0  -2   2  175.88    8.10
   0  -2  -2  167.78    8.90
   0  -2  -2  177.48    8.70
   0  -2  -2  175.18    8.80
   0  -2  -2  180.58    8.70
   0  -2   2  189.38    8.00
   0   2  -3    2.50    4.10
   0   2   3   -1.00    4.10
   0   2  -3   -4.80    4.00
   0   2   3    2.20    4.10
   0   2   3    1.00    3.70
   0   2  -3   -3.10    4.00
   0   2  -3    0.50    3.90
   0   2  -3    5.80    3.90
   0   2   3   -2.10    3.70
   0  -2  -3   -1.90    4.10
   0  -2  -3   -4.30    4.00
   0  -2   3   -6.30    3.80
   0  -2  -3    0.90    4.40
   0  -2  -3   -0.90    4.10
   0  -2   3   -1.90    3.60
   0  -2  -3   -9.30    3.90
   0  -2   3   -4.60    3.50
   0  -2   3   -1.20    3.80
   0   2   4 1226.28   38.90
   0   2   4 1256.27   39.00
   0   2  -4 1251.27   38.90
   0   2  -4 1243.28   39.00
   0   2   4 1272.67   39.20
   0   2  -4 1248.98   39.00
   0  -2   4 1278.67   38.90
   0  -2   4 1276.87   38.90
   0  -2  -4 1273.67   39.10
   0  -2  -4 1226.68   38.90
   0  -2  -4 1286.47   39.10
   0  -2  -4 1266.07   39.20
   0  -2   4 1256.27   38.90
   0  -2  -4 1247.48   39.10
   0  -2   4 1229.58   38.70
   0   2  -5   -9.20    5.00
   0   2  -5    0.10    5.50
   0   2  -5   -1.50    5.40
   0   2   5   -4.00    5.00
   0   2  -5    0.10    5.30
   0   2  -5  -12.80    5.50
   0   2   5    0.80    5.50
   0   2   5    6.70    4.90
   0  -2  -5   -7.40    5.90
   0  -2   5    2.80    4.80
   0  -2  -5   -6.50    5.40
   0  -2  -5   -5.60    5.30
   0  -2   5  -10.10    5.10
   0  -2   5   -3.50    4.60
   0  -2  -5   -7.30    6.00
   0  -2   5    2.10    5.10
   0  -2  -5   -2.90    5.10
   0   2  -6 1976.00   61.19
   0   2  -6 1989.50   61.19
   0   2   6 1938.41   61.29
   0   2  -6 2043.60   61.29
   0   2   6 2010.00   61.19
   0   2   6 1984.70   61.39
   0   2  -6 1970.90   61.39
   0   2   6 1964.90   61.09
   0   2  -6 1946.21   60.99
   0  -2  -6 1977.30   61.29
   0  -2   6 1948.01   60.99
   0  -2   6 1930.91   60.89
   0  -2   6 1998.10   61.09
   0  -2   6 2012.30   61.19
   0  -2  -6 2003.00   61.49
   0  -2  -6 1968.60   61.39
   0  -2  -6 1970.80   61.49
   0  -2  -6 1977.00   61.19
   0   2  -7    1.50    8.10
   0   2   7    1.80    8.00
   0   2  -7  -10.50    8.50
   0   2  -7    1.20    7.60
   0   2   7   -8.90    7.20
   0   2  -7    5.40    7.90
   0   2   7  -10.20    7.90
   0   2   7    4.80    7.40
   0   2  -7    5.30    8.00
   0  -2   7    1.30    6.90
   0  -2  -7   -5.90    8.00
   0  -2   7   12.40    7.00
   0  -2  -7    6.10    7.60
   0  -2   7    8.20    7.60
   0  -2  -7   14.00    8.80
   0  -2   7    1.00    7.60
   0  -2  -7   -3.30    7.70
   0  -2  -7   11.40    8.00
   0   2  -8  788.82   28.40
   0   2  -8  790.52   31.30
   0   2  -8  755.92   28.60
   0   2   8  852.01   29.00
   0   2  -8  800.22   29.50
   0   2   8  804.52   28.70
   0   2  -8  869.51   29.10
   0   2   8  835.92   28.90
   0   2   8  778.42   28.60
   0   2  -8  842.12   29.10
   0  -2   8  855.51   28.90
   0  -2   8  846.82   28.70
   0  -2  -8  793.32   28.90
   0  -2  -8  834.02   29.50
   0  -2  -8  778.72   28.70
   0  -2   8  797.92   28.20
   0  -2  -8  855.71   29.10
   0  -2   8  794.62   28.20
   0  -2  -8  847.32   29.20
   0   2  -9    4.90    8.40
   0   2   9   -3.40    8.90
   0   2  -9    6.20    8.50
   0   2  -9    6.40    9.00
   0   2  -9   16.40   15.20
   0   2   9   -3.80    8.60
   0   2   9   -2.90    8.60
   0   2  -9   -1.00   10.40
   0   2   9   -7.70    9.70
   0  -2   9    0.30    8.10
   0  -2  -9  -11.30    8.70
   0  -2  -9   -7.60    8.60
   0  -2  -9  -17.80    9.30
   0  -2  -9  -11.60    8.70
   0  -2   9    0.20    8.60
   0  -2  -9   -3.30    8.80
   0  -2   9   -5.00    7.90
   0  -2   9    1.60    8.60
   0   2 -10  117.49   11.70
   0   2 -10  139.59   11.30
   0   2  10  122.19   11.20
   0   2  10  130.69   11.50
   0   2 -10  132.29   11.30
   0   2 -10  104.79   10.90
   0   2 -10  121.99   10.70
   0  -2 -10  116.09   12.30
   0  -2 -10  116.29   11.10
   0  -2 -10  128.69   11.80
   0  -2 -10  136.99   11.40
   0  -2  10  137.99   11.20
   0  -2  10  113.99   11.10
   0  -2 -10   98.39   11.10
   0   2  11   -5.50   10.40
   0   2 -11  -15.60   10.50
   0   2 -11    0.10   10.20
   0   2  11  -12.60   10.70
   0   2 -11    4.50   10.30
   0   2 -11   -2.50   10.10
   0   2 -11    5.40   11.00
   0  -2 -11   -1.80   10.80
   0  -2 -11  -18.50   10.60
   0  -2 -11    3.30   10.70
   0  -2  11   -8.30   10.20
   0  -2 -11   -5.30   10.80
   0  -2  11  -11.10   10.50
   0   3   0   -3.10    1.80
   0   3   0   -0.50    1.90
   0   3   0   -1.10    1.80
   0   3   0    1.70    1.90
   0   3   0    1.70    2.80
   0  -3   0    1.70    1.90
   0  -3   0   -0.10    1.90
   0  -3   0   -0.70    1.90
   0  -3   0    1.70    2.70
   0   3   1    1.10    2.80
   0   3   1   -0.80    2.90
   0   3   1    1.40    2.80
   0   3  -1    2.80    2.50
   0   3  -1    3.10    3.60
   0   3   1   -0.40    3.10
   0   3  -1    1.90    2.50
   0   3  -1    8.30    2.60
   0   3  -1    3.00    2.40
   0  -3  -1    8.80    2.90
   0  -3  -1   -0.80    3.00
   0  -3  -1    6.00    3.00
   0  -3   1    3.60    2.10
   0  -3   1    4.70    3.80
   0  -3   1    8.00    2.50
   0  -3  -1   -1.70    3.00
   0  -3   1    5.60    2.50
   0  -3   1    4.20    2.60
   0   3  -2 7327.57  220.38
   0   3   2 7390.36  220.48
   0   3  -2 7247.97  220.28
   0   3   2 7423.16  220.48
   0   3  -2 7343.87  220.28
   0   3  -2 7483.95  220.48
   0   3   2 7259.87  220.48
   0   3   2 7254.87  220.48
   0   3  -2 7452.25  220.38
   0   3  -2 7475.35  220.88
   0  -3  -2 7333.47  220.48
   0  -3   2 7154.38  220.28
   0  -3   2 7284.47  220.28
   0  -3  -2 7305.37  220.38
   0  -3  -2 7284.17  220.38
   0  -3  -2 7341.87  220.48
   0  -3  -2 7671.63  220.48
   0  -3   2 7422.36  220.28
   0   3  -3   -5.50    4.00
   0   3   3    1.20    4.00
   0   3   3    0.40    4.10
   0   3   3    6.80    4.20
   0   3  -3    0.20    3.90
   0   3  -3    5.80    4.00
   0   3  -3   -2.20    3.90
   0   3   3   -0.90    4.00
   0   3  -3    2.10    4.00
   0   3  -3   -0.80    5.20
   0  -3   3   -0.20    3.60
   0  -3  -3    3.60    4.10
   0  -3  -3    2.30    4.20
   0  -3  -3   -1.40    4.00
   0  -3  -3   -0.60    4.10
   0  -3   3   -0.60    3.90
   0  -3   3    3.30    3.50
   0  -3   3    0.70    3.40
   0  -3  -3    8.30    4.40
   0   3   4   44.10    5.10
   0   3  -4   30.60    5.60
   0   3  -4   34.80    6.50
   0   3  -4   26.20    4.70
   0   3  -4   33.30    5.60
   0   3   4   36.60    4.90
   0   3  -4   37.40    5.20
   0   3  -4   34.30    5.10
   0   3   4   37.90    5.30
   0  -3  -4   31.30    4.90
   0  -3  -4   31.20    5.10
   0  -3  -4   20.90   10.40
   0  -3   4   36.40    4.80
   0  -3  -4   45.80    5.10
   0  -3   4   40.60    4.60
   0  -3   4   27.40    4.30
   0  -3   4   37.50    5.00
   0  -3  -4   27.80    4.90
   0   3   5   -9.10    5.20
   0   3   5   16.10    5.30
   0   3  -5    1.10    5.40
   0   3  -5   -6.60    5.70
   0   3  -5   -1.20    5.70
   0   3  -5   -7.00    7.10
   0   3   5    7.80    5.60
   0  -3  -5   -9.20    5.30
   0  -3   5    1.20    4.80
   0  -3  -5   -5.70    5.50
   0  -3   5   -0.40    5.20
   0  -3   5    3.70    5.30
   0  -3  -5    0.00    5.80
   0  -3  -5  -10.80    6.00
   0  -3   5   -6.90    4.70
   0  -3  -5   -4.00    5.30
   0   3  -6   41.40    9.20
   0   3   6   49.60    7.20
   0   3   6   39.80    6.80
   0   3  -6   22.50    6.60
   0   3  -6   29.00    7.10
   0   3  -6   34.60    7.00
   0   3   6   35.00    6.90
   0   3   6   46.20    7.30
   0   3  -6   40.70    7.20
   0   3  -6   43.60    7.60
   0  -3   6   42.60    6.50
   0  -3   6   46.70    7.10
   0  -3   6   45.60    6.30
   0  -3  -6   34.70    7.70
   0  -3  -6   46.40    7.20
   0  -3   6   22.00    6.80
   0   3  -7   -2.70    7.90
   0   3   7   -0.10    7.90
   0   3   7    1.30    7.90
   0   3  -7   -5.00    7.70
   0   3  -7  -14.20    7.80
   0   3   7    3.80    7.50
   0   3  -7   -7.50    8.70
   0   3  -7    8.30    9.70
   0   3   7   -7.40    7.70
   0   3  -7    0.20    8.20
   0  -3   7  -10.00    6.90
   0  -3  -7    8.80    8.30
   0  -3  -7  -10.70    8.10
   0  -3   7    4.60    7.60
   0  -3  -7    2.90    7.90
   0  -3  -7    9.80    8.00
   0  -3   7   -8.90    7.00
   0  -3  -7   -3.80    8.80
   0  -3   7   -4.10    7.70
   0   3   8  487.05   20.50
   0   3  -8  503.85   23.30
   0   3  -8  520.25   21.70
   0   3   8  504.45   21.00
   0   3  -8  480.75   20.20
   0   3  -8  514.55   20.80
   0   3   8  515.95   20.80
   0   3  -8  468.45   20.60
   0   3   8  511.65   21.10
   0   3  -8  544.15   21.00
   0  -3  -8  515.05   21.20
   0  -3  -8  476.05   20.60
   0  -3  -8  519.65   21.00
   0  -3  -8  493.65   28.00
   0  -3   8  521.35   20.50
   0  -3  -8  522.35   21.80
   0  -3   8  506.25   20.20
   0  -3   8  522.65   20.60
   0  -3   8  494.65   19.90
   0   3  -9  -10.60    8.70
   0   3   9  -22.70    8.30
   0   3   9   -3.50    8.80
   0   3  -9   -1.40   10.00
   0   3   9  -15.20    8.40
   0   3   9  -15.00    8.20
   0   3  -9  -11.10    8.20
   0   3  -9    0.70    8.40
   0   3  -9   12.30    9.30
   0  -3   9    1.60    8.10
   0  -3   9    6.20    8.60
   0  -3  -9  -14.90    8.60
   0  -3   9   10.00    8.00
   0  -3  -9   -3.40    8.80
   0  -3  -9   -1.30    9.00
   0  -3   9   12.90    8.80
   0  -3  -9  -12.50    8.80
   0  -3  -9   -9.60    9.60
   0   3 -10   63.99   10.00
   0   3 -10   46.60   10.70
   0   3  10   46.80   12.70
   0   3 -10   65.19   10.20
   0   3 -10   42.50    9.60
   0   3  10   58.29   10.20
   0   3 -10   45.90   10.00
   0   3  10   39.30   15.50
   0  -3 -10   68.09   10.40
   0  -3  10   56.49   10.10
   0  -3 -10   63.19   10.50
   0  -3  10   53.19    9.90
   0  -3 -10   48.20   10.60
   0  -3 -10   60.49   10.60
   0  -3 -10   36.90    9.80
   0   3 -11   -8.80   10.10
   0   3  11   -3.50   10.40
   0   3 -11   -3.20   10.60
   0   3  11    6.20   10.60
   0   3 -11    2.10   11.60
   0   3 -11   -7.20   11.70
   0   3 -11    3.20   10.50
   0  -3 -11   -1.70   10.90
   0  -3  11   11.80   10.60
   0  -3 -11   12.90   11.00
   0  -3 -11   -0.30   10.90
   0  -3 -11  -15.30   10.20
   0  -3  11    0.70   11.20
   0   4   0 1285.57   39.60
   0   4   0 1302.47   39.60
   0   4   0 1343.27   40.20
   0   4   0 1294.67   39.50
   0   4   0 1287.77   39.60
   0  -4   0 1310.47   39.50
   0  -4   0 1356.96   40.30
   0  -4   0 1264.17   39.50
   0  -4   0 1296.77   39.60
   0   4  -1   17.80    3.70
   0   4   1    1.50    3.60
   0   4  -1    7.80    3.70
   0   4   1   -3.80    3.90
   0   4  -1    6.60    5.20
   0   4   1   -4.60    3.70
   0   4  -1    6.20    3.40
   0   4   1    2.00    3.90
   0   4  -1    4.00    3.50
   0  -4   1    3.70    3.20
   0  -4  -1    1.10    3.60
   0  -4  -1   -2.30    3.60
   0  -4  -1    4.70    3.90
   0  -4   1    2.50    3.10
   0  -4   1    8.20    4.80
   0  -4   1    3.60    3.10
   0  -4   1   10.50    3.20
   0  -4  -1   -5.10    3.60
   0   4   2 4758.82  142.79
   0   4   2 4722.03  142.79
   0   4  -2 4693.73  142.59
   0   4  -2 4913.51  143.29
   0   4   2 4758.12  142.79
   0   4  -2 4730.93  142.59
   0   4  -2 4742.13  142.69
   0   4  -2 4750.42  142.69
   0   4   2 4677.73  142.79
   0   4  -2 4803.02  142.59
   0  -4   2 4988.60  143.29
   0  -4   2 4830.32  142.69
   0  -4   2 4737.33  142.59
   0  -4  -2 4684.33  142.79
   0  -4  -2 4885.81  142.79
   0  -4  -2 4664.43  142.79
   0  -4   2 4683.83  142.59
   0  -4  -2 4786.52  142.79
   0  -4   2 4692.73  142.59
   0  -4  -2 4620.24  142.69
   0   4  -3   -3.10    3.90
   0   4   3   -7.00    4.30
   0   4   3   -5.80    4.10
   0   4   3   -2.70    4.10
   0   4  -3   -3.70    3.90
   0   4  -3   -0.80    4.00
   0   4  -3   -7.20    5.20
   0   4  -3   -4.00    4.00
   0   4  -3    8.00    3.80
   0   4   3   -1.90    3.90
   0  -4  -3   -3.80    4.00
   0  -4  -3   -3.70    4.00
   0  -4   3    4.70    3.80
   0  -4   3   -3.80    3.40
   0  -4  -3   -6.20    4.10
   0  -4  -3   -6.00    4.10
   0  -4  -3   -7.30    4.30
   0  -4   3   -0.30    3.50
   0   4   4 1055.59   33.20
   0   4   4 1060.59   34.00
   0   4  -4 1097.29   33.10
   0   4   4 1041.30   33.20
   0   4   4 1064.19   33.30
   0   4  -4 1027.40   32.90
   0   4  -4 1062.59   33.00
   0   4  -4 1055.79   33.10
   0   4  -4 1061.09   34.40
   0  -4   4 1058.49   32.90
   0  -4  -4 1060.79   33.30
   0  -4  -4 1107.19   33.50
   0  -4   4  990.90   32.80
   0  -4  -4 1031.30   33.20
   0  -4   4 1015.70   32.70
   0  -4  -4 1053.79   33.10
   0  -4  -4 1043.90   33.30
   0  -4   4 1040.10   32.80
   0   4  -5    1.80    6.70
   0   4  -5   -1.10    5.70
   0   4  -5   -4.80    5.90
   0   4  -5    5.90    5.50
   0   4   5   -0.50    5.50
   0   4   5   -5.30    5.30
   0   4   5    4.80    5.70
   0  -4   5   -2.10    4.90
   0  -4  -5   -1.50    5.40
   0  -4  -5   -2.00    5.50
   0  -4  -5   -2.40    5.50
   0  -4   5   12.30    5.50
   0  -4   5   -0.10    5.30
   0  -4   5   -0.60    5.40
   0  -4  -5   -3.20    6.10
   0  -4  -5   -4.20    5.80
   0   4   6 1173.68   38.10
   0   4  -6 1228.08   37.90
   0   4  -6 1186.78   38.30
   0   4   6 1189.98   38.10
   0   4  -6 1134.49   37.60
   0   4  -6 1187.88   37.90
   0   4   6 1213.68   38.40
   0   4  -6 1162.68   39.70
   0  -4  -6 1182.38   38.00
   0  -4   6 1198.18   37.80
   0  -4   6 1167.48   37.50
   0  -4  -6 1171.48   38.40
   0  -4  -6 1173.98   38.20
   0  -4   6 1177.28   37.80
   0  -4  -6 1166.08   38.20
   0  -4  -6 1153.68   38.20
   0  -4   6 1136.09   37.40
   0   4  -7   -1.70    7.90
   0   4   7    7.10    8.00
   0   4  -7   -3.00    8.90
   0   4  -7    0.80    7.70
   0   4  -7   -9.80    9.30
   0   4  -7    2.10    8.30
   0   4   7    9.40    8.10
   0   4  -7   -7.40    7.70
   0   4   7    3.80    7.90
   0   4   7   11.70    7.70
   0  -4  -7    3.00    8.10
   0  -4   7  -19.60    7.20
   0  -4   7    0.80    7.70
   0  -4  -7   -9.60    8.20
   0  -4  -7    6.30    8.90
   0  -4   7  -11.00    7.00
   0  -4  -7   -0.50    8.30
   0  -4   7   -1.10   14.30
   0  -4  -7    4.60    8.00
   0   4  -8  650.23   24.30
   0   4  -8  660.53   24.90
   0   4  -8  651.93   24.40
   0   4   8  659.63   24.40
   0   4   8  601.44   24.10
   0   4   8  663.23   24.30
   0   4  -8  605.34   23.90
   0   4   8  664.83   24.50
   0   4  -8  716.33   31.30
   0   4  -8  633.64   28.90
   0  -4   8  643.64   23.40
   0  -4  -8  604.94   24.10
   0  -4  -8  609.04   24.10
   0  -4   8  689.33   24.10
   0  -4  -8  666.63   24.50
   0  -4  -8  663.23   24.70
   0  -4   8  606.24   23.30
   0  -4  -8  655.23   25.00
   0  -4   8  660.73   23.90
   0   4  -9    3.00    8.60
   0   4   9  -12.20    8.60
   0   4  -9   13.70    9.50
   0   4  -9   -2.00    8.90
   0   4  -9    6.40   15.50
   0   4  -9   -8.90    8.50
   0   4   9   -1.00    8.50
   0   4   9   -4.70    8.90
   0   4   9  -24.10    8.50
   0  -4   9  -14.30    7.70
   0  -4  -9   -6.20   10.70
   0  -4  -9   12.10    9.80
   0  -4  -9   -0.30    8.70
   0  -4  -9   -2.00    8.90
   0  -4   9   -7.50    8.70
   0  -4  -9  -18.00    8.90
   0  -4   9    1.60    8.10
   0  -4   9   -7.30    8.40
   0   4  10   64.59   10.90
   0   4  10   55.09   10.40
   0   4 -10   68.09   10.30
   0   4 -10   70.59   10.50
   0   4 -10   63.99   10.90
   0   4  10   57.89   10.30
   0   4 -10   55.59    9.80
   0   4 -10   75.29    9.90
   0  -4 -10   55.99   10.40
   0  -4 -10  100.49   11.10
   0  -4 -10   70.99   11.20
   0  -4 -10   68.99   12.40
   0  -4  10   64.79    9.90
   0  -4  10   70.59   10.20
   0  -4 -10   81.39   10.60
   0   4 -11    6.00    9.90
   0   4 -11   10.90   10.90
   0   4  11  -13.70   10.40
   0   4 -11  -21.20   11.20
   0   4  11   -8.00   10.30
   0   4 -11    3.10   18.20
   0   4 -11   -0.70   10.40
   0  -4  11   -9.60   10.30
   0  -4  11   -1.90   10.50
   0  -4 -11   -8.40   10.60
   0  -4 -11    2.00   10.70
   0  -4 -11   -9.00   13.50
   0  -4 -11    0.70   11.10
   0   5   0   -0.20    3.60
   0   5   0   -6.00    3.50
   0   5   0   -1.60    3.50
   0   5   0   -7.50    3.40
   0   5   0    4.00    5.10
   0  -5   0   -4.70    3.20
   0  -5   0    0.10    3.10
   0  -5   0   -2.80    3.10
   0  -5   0   10.90    4.90
   0   5   1    4.50    3.80
   0   5  -1    1.50    3.40
   0   5  -1    6.00    3.40
   0   5   1   -1.80    3.60
   0   5  -1    3.70    3.40
   0   5  -1    8.00    3.40
   0   5  -1   -1.60    5.10
   0   5   1   -2.80    3.60
   0   5   1   -1.00    3.80
   0  -5  -1    1.90    3.30
   0  -5   1    4.00    4.50
   0  -5   1    1.10    3.00
   0  -5  -1    3.00    4.50
   0  -5  -1    4.00    3.40
   0  -5   1   -1.80    3.20
   0  -5  -1   -3.10    3.70
   0  -5  -1    3.60    3.30
   0  -5   1   -3.60    2.90
   0   5  -2  528.05   17.00
   0   5   2  528.55   17.40
   0   5   2  530.35   17.40
   0   5  -2  523.45   17.00
   0   5  -2  518.65   17.00
   0   5  -2  525.65   16.90
   0   5   2  516.65   17.30
   0   5  -2  533.25   17.00
   0   5   2  522.95   17.50
   0   5  -2  536.15   18.50
   0  -5  -2  513.55   17.40
   0  -5  -2  516.05   17.30
   0  -5  -2  506.35   17.30
   0  -5  -2  535.95   17.40
   0  -5   2  512.25   16.70
   0  -5   2  546.75   18.50
   0  -5   2  527.95   16.90
   0  -5   2  507.15   16.70
   0  -5   2  527.45   16.90
   0  -5  -2  494.35   17.20
   0   5   3   -3.40    4.10
   0   5   3    3.10    4.40
   0   5  -3   -6.10    4.00
   0   5  -3   -0.50    4.00
   0   5  -3    3.40    4.00
   0   5  -3    1.20    3.70
   0   5  -3    6.80    5.40
   0   5  -3   -0.30    4.20
   0   5   3    3.60    4.40
   0   5   3    2.10    4.40
   0  -5  -3    2.50    4.50
   0  -5   3   -2.30    3.20
   0  -5   3    6.40    3.50
   0  -5   3    6.60    3.90
   0  -5  -3    5.30    4.30
   0  -5  -3    3.20    4.40
   0  -5  -3    3.10    4.20
   0  -5  -3    4.40    4.40
   0  -5   3    2.70    3.50
   0   5   4  149.19    9.70
   0   5   4  148.69    9.70
   0   5  -4  150.28   11.50
   0   5  -4  159.38    9.00
   0   5  -4  138.99    9.50
   0   5  -4  161.08    9.10
   0   5   4  136.49    9.80
   0   5   4  162.28    9.50
   0   5  -4  160.08    9.20
   0   5  -4  163.68    9.00
   0  -5  -4  152.18   10.00
   0  -5  -4  155.18    9.50
   0  -5   4  163.18    8.30
   0  -5   4  158.88    9.00
   0  -5  -4  160.48   10.20
   0  -5  -4  167.78    9.70
   0  -5   4  153.28    8.30
   0  -5  -4  159.58    9.50
   0   5   5    0.90    6.10
   0   5  -5    2.40    5.60
   0   5  -5   -5.50    5.80
   0   5   5    0.20    5.70
   0   5  -5   -4.20    6.00
   0   5  -5   14.00    5.80
   0   5  -5   -4.10    5.40
   0   5  -5    6.70    7.40
   0   5   5   -1.00    5.60
   0  -5  -5   -1.50    6.40
   0  -5  -5   -4.10    5.80
   0  -5   5   -3.20    5.90
   0  -5  -5    9.60    6.00
   0  -5  -5   -3.00    6.60
   0  -5   5   -0.40    5.30
   0  -5   5    7.60    5.60
   0  -5  -5   -9.50    5.60
   0  -5   5   -4.20    4.70
   0   5  -6  222.78   12.90
   0   5  -6  208.58   13.80
   0   5   6  177.18   13.10
   0   5   6  201.88   13.40
   0   5  -6  196.58   15.80
   0   5   6  222.88   13.60
   0   5  -6  210.28   13.30
   0  -5  -6  196.58   13.30
   0  -5  -6  206.88   13.80
   0  -5  -6  191.48   13.10
   0  -5  -6  189.08   13.60
   0  -5   6  209.28   12.70
   0  -5   6  204.28   12.50
   0  -5   6  181.78   11.60
   0  -5   6  192.18   11.70
   0  -5  -6  180.98   14.20
   0   5   7   -7.30    7.90
   0   5  -7    1.60    9.30
   0   5  -7   -9.00    8.90
   0   5  -7  -17.40    7.60
   0   5  -7   -1.20    8.10
   0   5   7    4.90    8.30
   0   5  -7    7.50    7.90
   0   5   7   -3.70    7.80
   0   5  -7    4.40    8.50
   0   5   7    9.30    8.20
   0  -5   7   -1.40    7.70
   0  -5  -7   -7.40    8.90
   0  -5  -7   26.80    8.30
   0  -5  -7    5.60    8.00
   0  -5  -7    0.80    8.30
   0  -5   7   16.00    7.00
   0  -5   7    3.80    7.30
   0  -5  -7    5.90    8.20
   0  -5   7    3.60    7.60
   0   5  -8    8.50    7.60
   0   5  -8   -0.80    8.30
   0   5   8    9.00    7.60
   0   5  -8   -3.20    7.50
   0   5  -8   -0.10    8.10
   0   5   8   -1.70    7.90
   0   5  -8    5.10    8.70
   0   5   8    7.80    8.10
   0   5   8    5.30    7.90
   0  -5  -8    2.80    8.60
   0  -5   8    2.20    7.20
   0  -5   8   12.60    7.80
   0  -5  -8    5.50    8.00
   0  -5   8   13.80    8.90
   0  -5  -8    9.50    8.10
   0  -5   8    5.50    7.60
   0  -5  -8   11.10    8.30
   0  -5  -8   11.80    8.20
   0   5   9    3.40    8.50
   0   5  -9   -1.40    9.10
   0   5  -9  -12.90    8.50
   0   5  -9   -1.10    9.00
   0   5   9   -8.20    8.80
   0   5   9    0.80    8.80
   0   5  -9   -3.50    8.60
   0   5   9   11.20    9.10
   0  -5  -9  -11.60    8.90
   0  -5   9    6.20    8.60
   0  -5   9    3.10    8.60
   0  -5   9   -0.20    9.60
   0  -5  -9  -10.80    8.70
   0  -5  -9   -9.50    9.10
   0  -5  -9    9.80    9.60
   0  -5   9   -4.90    8.30
   0  -5  -9   -8.50    8.60
   0   5  10   33.40    9.70
   0   5 -10   27.10    9.30
   0   5 -10   30.50   10.00
   0   5  10   23.60    9.60
   0   5 -10   19.40    9.40
   0   5  10   27.20    9.70
   0   5 -10    6.50    9.10
   0   5 -10   36.30   10.90
   0  -5  10   37.30    9.60
   0  -5  10   45.80    9.90
   0  -5 -10   43.60   10.70
   0  -5 -10   14.50    9.90
   0  -5 -10   20.20   10.10
   0  -5 -10   29.90   10.00
   0   5  11    3.20   10.60
   0   5 -11   -8.50   10.60
   0   5 -11   -4.60   10.60
   0   5 -11    7.50   11.60
   0   5 -11   -6.80   10.50
   0   5 -11    8.40   10.30
   0   5  11  -20.60   10.40
   0  -5  11  -18.30   10.40
   0  -5  11   -7.10   10.60
   0  -5 -11   -4.30   11.40
   0  -5 -11    8.40   11.20
   0  -5 -11  -11.00   10.70
   0  -5 -11   -1.10   10.70
   0   6   0   67.59    6.00
   0   6   0   72.89    5.80
   0   6   0   72.19    6.10
   0   6   0   76.59    6.70
   0   6   0   65.89    5.80
   0  -6   0   67.79    5.70
   0  -6   0   82.69    8.30
   0  -6   0   80.89    4.60
   0  -6   0   69.09    5.60
   0  -6   0   67.19    5.60
   0   6   1    2.70    3.50
   0   6   1    4.50    3.80
   0   6   1    3.70    3.60
   0   6  -1   13.80    3.50
   0   6   1    4.20    3.70
   0   6  -1   13.00    3.50
   0   6  -1    9.50    3.30
   0   6  -1    8.20    5.40
   0   6  -1   12.90    3.50
   0  -6  -1    4.40    3.00
   0  -6  -1    8.40    3.50
   0  -6   1   10.10    4.80
   0  -6  -1    4.10    3.50
   0  -6   1    5.50    3.20
   0  -6   1    2.20    3.10
   0  -6   1    2.40    3.00
   0  -6   1    3.90    3.10
   0  -6  -1    5.30    4.80
   0  -6  -1    0.00    3.70
   0   6   2 1487.75   46.10
   0   6   2 1494.65   46.20
   0   6   2 1530.55   46.20
   0   6  -2 1496.35   45.90
   0   6  -2 1517.15   45.90
   0   6   2 1477.45   46.30
   0   6  -2 1577.04   47.10
   0   6  -2 1510.85   46.00
   0   6  -2 1504.05   46.00
   0  -6   2 1468.35   45.80
   0  -6  -2 1513.45   46.20
   0  -6   2 1549.54   47.00
   0  -6   2 1496.85   45.90
   0  -6  -2 1555.14   46.20
   0  -6  -2 1490.15   46.10
   0  -6  -2 1492.25   46.20
   0  -6   2 1485.55   45.80
   0  -6  -2 1522.35   46.20
   0  -6   2 1518.25   45.90
   0   6   3   -2.30    4.50
   0   6   3   -6.60    9.20
   0   6  -3   -0.70    4.20
   0   6  -3   -4.50    4.30
   0   6  -3    1.20    4.30
   0   6  -3    9.10    4.10
   0   6  -3    3.60    6.70
   0   6   3   -2.80    4.80
   0   6  -3    0.70    5.70
   0   6   3   -2.50    4.60
   0  -6  -3   -8.80    4.60
   0  -6  -3   -2.40    4.30
   0  -6   3   -5.20    6.30
   0  -6   3    4.70    3.90
   0  -6  -3   -2.20    4.50
   0  -6   3    5.40    4.20
   0  -6   3    0.20    3.80
   0  -6  -3    1.80    4.90
   0  -6   3   -0.50    3.70
   0  -6  -3   -8.10    4.50
   0   6  -4 1133.89   36.20
   0   6  -4 1129.49   35.90
   0   6  -4 1170.98   36.10
   0   6   4 1175.38   36.40
   0   6  -4 1195.58   37.70
   0   6  -4 1173.78   36.00
   0   6  -4 1147.89   36.00
   0   6   4 1071.59   40.20
   0   6   4 1171.08   36.40
   0   6   4 1175.88   36.40
   0  -6  -4 1156.78   36.40
   0  -6   4 1111.39   35.80
   0  -6  -4 1141.69   36.30
   0  -6  -4 1178.18   36.60
   0  -6  -4 1139.09   36.20
   0  -6   4 1182.28   36.00
   0  -6  -4 1144.79   36.40
   0  -6   4 1165.58   37.00
   0  -6   4 1116.99   35.70
   0   6  -5   -6.00    6.20
   0   6   5  -10.40    6.30
   0   6   5   -4.40    6.20
   0   6   5   -0.60    6.20
   0   6  -5   -3.50    5.70
   0   6  -5    6.30    7.60
   0   6   5   -5.60    5.90
   0   6  -5   -1.80    5.80
   0   6  -5    6.00    6.40
   0   6  -5    5.00    5.60
   0  -6   5   -8.20    5.90
   0  -6  -5   -8.90    6.30
   0  -6  -5   -4.20    6.00
   0  -6  -5    9.20    6.10
   0  -6  -5    2.50    6.30
   0  -6   5  -10.80    6.20
   0  -6  -5    8.50    6.90
   0  -6   5   -3.20    5.00
   0   6  -6 2512.25   78.69
   0   6   6 2555.04   77.49
   0   6  -6 2573.94   77.39
   0   6  -6 2422.56   77.29
   0   6  -6 2647.34   77.19
   0   6   6 2543.15   77.49
   0   6  -6 2581.84   77.19
   0  -6   6 2490.95   76.79
   0  -6   6 2257.07   76.89
   0  -6  -6 2602.44   77.69
   0  -6  -6 2569.84   77.69
   0  -6   6 2640.44   77.09
   0  -6  -6 2514.65   77.29
   0  -6  -6 2550.64   77.49
   0  -6  -6 2322.97   81.39
   0  -6   6 2447.85   76.79
   0   6  -7    4.80    8.80
   0   6  -7  -11.50    7.60
   0   6  -7   -1.40    8.30
   0   6   7   -3.20    7.60
   0   6   7    1.70    8.10
   0   6  -7    6.80    7.90
   0   6   7   -1.00    8.00
   0   6  -7   -0.70    8.90
   0  -6  -7   -4.50    7.80
   0  -6  -7   -0.70    8.10
   0  -6   7    0.40    7.80
   0  -6   7    0.00    7.10
   0  -6  -7   -6.20    8.30
   0  -6  -7    0.20    8.80
   0  -6  -7   -0.20    8.40
   0  -6   7  -15.10    7.50
   0  -6   7    3.60    6.50
   0   6  -8  231.38   14.50
   0   6   8  236.88   15.50
   0   6  -8  229.58   14.20
   0   6  -8  251.77   14.80
   0   6   8  242.48   15.10
   0   6  -8  253.37   16.30
   0   6   8  255.97   15.50
   0   6  -8  240.88   18.00
   0   6   8  248.78   15.50
   0   6  -8  239.18   15.50
   0  -6   8  259.17   15.00
   0  -6  -8  268.57   15.90
   0  -6   8  245.98   15.10
   0  -6  -8  271.77   16.40
   0  -6  -8  271.57   16.00
   0  -6  -8  215.88   14.90
   0  -6  -8  235.08   15.50
   0  -6   8  262.87   14.80
   0  -6   8  237.38   13.90
   0   6   9    4.90   10.60
   0   6   9   -5.70    8.90
   0   6  -9   -2.70    8.70
   0   6  -9   10.20    8.60
   0   6  -9  -10.40    9.10
   0   6   9   -3.60    8.90
   0   6  -9   -8.50    8.70
   0   6   9    0.40    8.90
   0  -6   9   -5.60    8.50
   0  -6  -9    1.40    8.90
   0  -6  -9  -19.40    8.80
   0  -6  -9   -4.30    9.20
   0  -6   9  -15.70   10.00
   0  -6   9    5.80    8.80
   0  -6  -9  -14.50    9.10
   0  -6  -9    5.70    9.80
   0   6 -10   69.19   10.90
   0   6 -10   52.79    9.70
   0   6 -10   77.59   10.00
   0   6  10   53.49   10.50
   0   6 -10   74.79   11.20
   0   6  10   67.29   10.30
   0   6 -10   81.19   10.60
   0   6  10   75.49   10.60
   0  -6  10   58.89   10.30
   0  -6 -10   61.09   10.70
   0  -6  10   64.89   10.20
   0  -6 -10   79.49   12.60
   0  -6 -10   58.59   11.20
   0  -6 -10   67.09   11.30
   0   7   0    4.80    5.00
   0   7   0   -1.90    3.90
   0   7   0    3.00    3.60
   0   7   0    1.70    3.60
   0   7   0    4.40    3.70
   0  -7   0    4.70    4.80
   0  -7   0    2.20    3.00
   0  -7   0    4.70    3.20
   0  -7   0   -0.90    3.40
   0  -7   0   -0.40    3.30
   0   7   1   -0.10    3.90
   0   7  -1    1.40    3.50
   0   7  -1   -0.20    5.30
   0   7  -1    5.50    3.50
   0   7   1   -3.80    3.70
   0   7   1    2.30    3.70
   0   7  -1    5.50    3.50
   0   7   1   -0.90    3.90
   0   7  -1    2.50    3.60
   0  -7   1    7.30    3.20
   0  -7  -1   -1.90    5.00
   0  -7  -1   -1.90    3.70
   0  -7  -1   -3.90    2.40
   0  -7   1    2.60    3.30
   0  -7   1    1.90    5.10
   0  -7   1    5.60    3.30
   0  -7  -1    2.40    3.60
   0  -7   1   -1.80    3.30
   0  -7  -1   -3.50    3.40
   0   7  -2 1113.19   34.80
   0   7   2 1117.29   33.90
   0   7   2 1086.29   33.90
   0   7   2 1078.89   33.90
   0   7  -2 1075.19   33.40
   0   7  -2 1089.99   33.50
   0   7  -2 1073.59   33.50
   0   7   2 1081.29   33.80
   0   7  -2 1089.79   33.50
   0  -7   2 1120.69   34.80
   0  -7   2 1112.59   34.50
   0  -7   2 1055.79   33.30
   0  -7  -2 1114.39   33.80
   0  -7  -2 1050.89   33.70
   0  -7  -2 1073.59   34.70
   0  -7  -2 1092.69   33.90
   0  -7  -2 1071.89   33.80
   0  -7  -2 1044.80   33.80
   0   7   3    5.70    7.90
   0   7   3   -6.40    4.90
   0   7  -3   -6.40    4.20
   0   7  -3    4.40    4.40
   0   7  -3    5.20    6.00
   0   7  -3   -0.80    4.40
   0   7  -3   -1.20    4.50
   0   7   3    3.40    4.70
   0   7   3    7.10    4.80
   0   7  -3    8.80    4.60
   0  -7  -3   -6.00    4.90
   0  -7   3   -0.20    3.70
   0  -7   3    1.90    4.20
   0  -7  -3   -4.90    4.50
   0  -7  -3    3.80    4.60
   0  -7  -3   -4.70    4.60
   0  -7   3    6.20    4.20
   0  -7   3   -1.30    3.70
   0  -7  -3   -3.60    5.00
   0  -7   3   -3.40    6.00
   0   7  -4   45.40    5.30
   0   7   4   44.00    6.10
   0   7   4   34.10    5.80
   0   7  -4   41.40    5.60
   0   7  -4   49.00    7.30
   0   7  -4   36.50    5.90
   0   7  -4   43.20    5.80
   0   7   4   46.20    6.10
   0   7  -4   52.09    5.50
   0   7   4   55.59    6.20
   0  -7   4   65.29    5.60
   0  -7   4   46.70    4.80
   0  -7  -4   47.20    5.90
   0  -7   4   38.20    4.90
   0  -7  -4   38.60    5.90
   0  -7  -4   42.60    6.10
   0  -7  -4   38.50    6.40
   0  -7   4   47.20    5.30
   0  -7  -4   42.90    5.90
   0   7   5   -4.10    6.80
   0   7  -5   -5.70    8.10
   0   7  -5   -1.80    6.00
   0   7  -5    0.50    6.60
   0   7  -5   -1.00    6.20
   0   7  -5    2.30    6.10
   0   7   5    6.60    6.90
   0   7   5  -11.50    6.60
   0   7  -5    2.20    6.80
   0   7   5   -6.50    6.60
   0  -7   5   -2.80    5.30
   0  -7   5    4.00    5.20
   0  -7  -5   -0.20    6.80
   0  -7   5   -3.40    6.50
   0  -7   5    3.50    6.30
   0  -7  -5  -15.50    7.20
   0  -7  -5   -7.10    6.40
   0  -7  -5   -6.40    6.20
   0  -7  -5  -11.30    8.00
   0   7  -6    9.20    8.00
   0   7  -6   19.80    7.40
   0   7  -6    4.20    7.80
   0   7   6   -1.80    7.70
   0   7   6    0.30    7.80
   0   7  -6    2.30    7.40
   0   7  -6    8.30    8.80
   0   7   6    2.30    7.50
   0  -7  -6   -2.10    7.70
   0  -7   6    8.30    7.20
   0  -7  -6   -0.50    7.40
   0  -7  -6   -0.70    8.30
   0  -7  -6   11.10    7.80
   0  -7  -6   -2.00    7.60
   0  -7   6   14.20    6.10
   0  -7   6    0.10    6.40
   0   7  -7    6.20    8.30
   0   7  -7  -15.50    8.40
   0   7   7   -3.20    7.80
   0   7   7    1.30    7.90
   0   7  -7    3.10    8.90
   0   7   7    3.40    7.70
   0   7  -7    6.00    7.70
   0  -7  -7   -1.70    8.10
   0  -7  -7   -0.30    7.60
   0  -7   7  -14.30    6.80
   0  -7  -7  -20.00    7.70
   0  -7   7   -1.80    6.60
   0  -7  -7    3.40    8.60
   0  -7   7   -6.90    6.30
   0  -7   7    5.70    7.50
   0  -7  -7   -3.70    7.60
   0   7   8    6.00    8.10
   0   7   8   -5.90    8.00
   0   7   8    9.80    8.50
   0   7  -8    7.60    9.00
   0   7  -8   -5.00    8.90
   0   7   8   18.70    8.40
   0   7  -8    3.20    7.60
   0   7  -8    2.10    9.30
   0   7  -8   11.10    7.80
   0  -7  -8  -10.40    8.50
   0  -7   8    0.10    6.90
   0  -7  -8    4.60    8.60
   0  -7  -8  -13.20    8.00
   0  -7   8    3.80    7.70
   0   7   9   -6.20    8.80
   0   7  -9   12.60    8.40
   0   7   9    5.00    9.20
   0   7  -9   -3.90    9.40
   0   7   9    3.80    9.50
   0   7  -9   -8.90    8.80
   0   7  -9   -7.00   11.50
   0   7   9   10.80    8.80
   0   7  -9  -15.40    8.50
   0  -7   9    1.60    8.90
   0  -7   9    9.50    8.70
   0  -7  -9    0.20    9.20
   0  -7  -9   -3.50    8.80
   0  -7  -9    0.80    9.90
   0  -7  -9   -3.20    9.50
   0  -7  -9    1.00    9.00
   0   7 -10   -1.90   10.50
   0   7 -10   -2.80    9.50
   0   7  10    9.90    9.90
   0   7  10   11.90    9.80
   0   7  10  -14.00    9.30
   0   7 -10   -5.30   10.00
   0   7 -10   -0.40    9.30
   0   7 -10    9.70    9.20
   0  -7  10   -3.40    9.90
   0  -7 -10  -16.20    9.80
   0  -7 -10  -10.30   15.60
   0  -7 -10   -1.20    9.70
   0  -7  10    8.50    9.50
   0  -7 -10   -4.80   10.40
   0   8   0    2.50    3.70
   0   8   0    0.60    3.90
   0   8   0    5.80    3.70
   0   8   0   13.30    4.00
   0   8   0   14.60    5.40
   0  -8   0    1.10    3.60
   0  -8   0   12.60    5.70
   0  -8   0    5.50    3.60
   0  -8   0   11.00    3.60
   0  -8   0    6.50    3.70
   0   8   1    2.20    4.60
   0   8  -1   -5.30    3.80
   0   8  -1   -2.50    3.90
   0   8  -1   -4.30    4.20
   0   8  -1    2.80    4.10
   0   8   1   -3.70    4.00
   0   8   1   -5.70    4.00
   0   8  -1    4.00    5.70
   0   8   1    0.00    4.20
   0   8  -1   -3.30    3.80
   0  -8   1    4.50    5.70
   0  -8  -1    0.10    3.70
   0  -8   1    0.30    5.60
   0  -8   1   -0.70    3.60
   0  -8  -1   -2.70    3.90
   0  -8  -1    1.40    5.70
   0  -8  -1   -2.60    4.00
   0   8  -2 1462.15   45.80
   0   8  -2 1496.95   45.90
   0   8   2 1491.25   46.20
   0   8  -2 1521.55   45.90
   0   8   2 1513.95   46.10
   0   8   2 1513.05   46.30
   0   8  -2 1548.84   46.00
   0   8  -2 1537.25   47.20
   0   8   2 1489.75   46.80
   0  -8  -2 1534.95   46.10
   0  -8   2 1580.84   47.20
   0  -8   2 1441.86   45.60
   0  -8  -2 1506.85   47.10
   0  -8  -2 1435.46   46.10
   0  -8  -2 1481.85   46.10
   0  -8  -2 1455.65   46.00
   0  -8  -2 1493.25   46.20
   0   8  -3    8.30    5.00
   0   8  -3    8.90    4.60
   0   8  -3   10.00    4.50
   0   8   3    3.70    5.00
   0   8  -3    8.30    4.90
   0   8   3    2.10    5.20
   0   8  -3   11.50    4.60
   0   8   3   -1.90    5.10
   0   8   3    4.40    5.00
   0   8  -3    7.80    6.70
   0  -8   3    8.80    4.00
   0  -8   3    3.40    5.10
   0  -8  -3   -1.70   10.10
   0  -8  -3    0.10    4.90
   0  -8  -3   -5.20    5.20
   0  -8   3    8.50    4.00
   0  -8  -3    4.90    4.80
   0  -8  -3   -1.60    5.00
   0  -8   3    3.80    4.40
   0  -8   3    0.10    6.30
   0   8  -4   64.49    5.80
   0   8  -4   70.39    6.50
   0   8   4   66.19    7.00
   0   8  -4   71.79    6.20
   0   8   4   62.79    6.60
   0   8  -4   68.49    6.20
   0   8  -4   62.19    8.00
   0   8   4   76.99    7.00
   0   8  -4   76.79    6.40
   0   8   4   64.89    6.60
   0  -8  -4   80.49    7.40
   0  -8  -4   64.09    6.40
   0  -8  -4   82.19    6.90
   0  -8   4   60.39    8.50
   0  -8   4   62.89    5.40
   0  -8   4   70.29    5.90
   0  -8   4   64.99    5.40
   0  -8  -4   62.79   10.10
   0  -8  -4   69.59    6.80
   0   8  -5    0.20    6.80
   0   8  -5    6.20    8.40
   0   8   5   -1.20    6.90
   0   8   5    1.50    6.80
   0   8   5   -5.20    7.10
   0   8  -5    0.90    6.40
   0   8  -5   -1.10    6.40
   0   8  -5    0.80    7.10
   0   8   5   10.80    7.60
   0   8  -5    2.90    6.30
   0  -8   5    1.00    5.50
   0  -8   5    7.20    6.40
   0  -8  -5    9.60    7.20
   0  -8  -5   -8.40    6.80
   0  -8   5    1.60    6.10
   0  -8  -5    0.50    6.60
   0  -8   5    3.10    5.30
   0  -8  -5   -2.90    6.80
   0  -8  -5   -5.90    7.60
   0   8   6  389.26   18.00
   0   8   6  384.86   17.70
   0   8  -6  374.46   16.40
   0   8   6  383.56   18.20
   0   8  -6  367.36   20.20
   0   8  -6  364.56   18.00
   0   8   6  363.46   17.60
   0   8  -6  371.56   16.70
   0   8  -6  379.76   16.40
   0   8  -6  403.66   17.30
   0  -8  -6  368.16   17.70
   0  -8   6  386.26   16.30
   0  -8  -6  359.06   17.30
   0  -8   6  376.06   16.80
   0  -8   6  349.37   15.90
   0  -8   6  342.27   15.40
   0  -8  -6  384.06   17.80
   0  -8  -6  382.06   17.50
   0  -8  -6  356.16   18.30
   0   8  -7   -1.40    8.30
   0   8  -7   -5.40    9.00
   0   8  -7   -6.50    7.40
   0   8  -7   -6.50    7.40
   0   8   7    2.00    7.70
   0   8   7   -2.60    7.60
   0   8   7    1.60    7.50
   0   8  -7   -2.40    7.90
   0  -8  -7   -4.50    8.00
   0  -8   7    5.60    6.60
   0  -8   7    4.60    7.50
   0  -8  -7    4.10    7.50
   0  -8  -7   -7.20    7.50
   0  -8  -7   -2.50    7.90
   0  -8   7   -5.00    6.10
   0  -8  -7   -2.50    8.40
   0   8   8  361.16   22.60
   0   8  -8  396.46   21.60
   0   8  -8  357.66   16.80
   0   8  -8  410.06   18.00
   0   8  -8  377.06   19.10
   0   8   8  393.66   18.70
   0   8   8  375.06   18.30
   0   8   8  395.26   20.50
   0   8  -8  342.87   20.90
   0  -8   8  371.56   17.70
   0  -8  -8  372.26   18.00
   0  -8  -8  368.86   18.50
   0  -8  -8  385.66   19.40
   0  -8  -8  374.26   19.00
   0  -8  -8  364.06   18.70
   0  -8   8  345.77   16.50
   0  -8   8  363.26   16.60
   0   8   9   -1.00    8.80
   0   8  -9  -22.00   10.30
   0   8  -9  -15.70    8.80
   0   8   9    4.10    8.90
   0   8  -9   -8.10    9.30
   0   8   9    5.90    9.00
   0   8  -9   -4.20    8.30
   0   8  -9    9.70   10.20
   0  -8  -9   -8.30    9.30
   0  -8   9   -8.20    9.10
   0  -8  -9   -3.20    9.70
   0  -8  -9   10.80   11.80
   0  -8   9   -8.50    8.70
   0  -8  -9   -1.50    9.40
   0   8  10  180.58   16.80
   0   8 -10  176.68   15.30
   0   8 -10  173.38   15.70
   0   8 -10  176.58   17.90
   0   8 -10  195.28   16.40
   0   8  10  220.08   17.10
   0   8 -10  200.88   16.30
   0  -8 -10  195.58   17.70
   0  -8  10  201.58   16.40
   0  -8 -10  167.18   13.70
   0  -8 -10  189.58   17.30
   0  -8 -10  174.88   20.40
   0  -8  10  201.68   15.50
   0   9   0    1.50    4.30
   0   9   0    0.60    4.10
   0   9   0    3.50    4.10
   0   9   0    7.20    5.90
   0   9   0   -1.60    4.30
   0  -9   0    4.80    6.40
   0  -9   0   -2.60    3.90
   0  -9   0    1.20    3.90
   0  -9   0    2.30    3.80
   0  -9   0    0.50    4.00
   0   9   1   -5.80    4.40
   0   9  -1   -0.10    4.30
   0   9  -1    2.10    4.10
   0   9  -1    9.80    4.20
   0   9  -1    7.30    6.10
   0   9   1   -0.40    4.40
   0   9   1    1.00    4.60
   0   9   1   -5.30    4.40
   0   9  -1    0.70    4.60
   0  -9  -1   -1.60    4.10
   0  -9   1    4.20    6.10
   0  -9   1   -1.20    4.80
   0  -9   1    3.20    3.80
   0  -9  -1   -8.00    3.90
   0  -9  -1    4.40    4.40
   0  -9   1   10.20    3.80
   0  -9  -1    7.20    6.20
   0   9  -2   15.40    5.20
   0   9   2   19.90    5.30
   0   9  -2   20.70    8.60
   0   9   2   20.10    5.20
   0   9  -2   24.90    4.70
   0   9  -2   22.50    4.90
   0   9  -2   19.50    6.80
   0   9   2   15.20    4.70
   0   9   2   26.80    9.30
   0   9  -2   31.40    4.60
   0  -9  -2   19.20    4.60
   0  -9   2   18.80    4.10
   0  -9  -2   17.30    4.90
   0  -9  -2   16.90    4.80
   0  -9  -2   17.70    6.30
   0  -9   2   24.00    6.50
   0  -9  -2   18.50    4.70
   0  -9  -2   16.70    4.90
   0   9  -3   -8.40    4.90
   0   9   3    2.80    5.70
   0   9   3    2.50    5.50
   0   9   3    2.10    5.50
   0   9  -3  -10.00    5.00
   0   9  -3  -11.40    5.40
   0   9  -3   -4.60    4.80
   0   9   3    6.00    5.40
   0   9  -3   -6.70    6.80
   0   9  -3    1.10    5.20
   0  -9   3   -9.40    4.30
   0  -9   3   -9.90    4.30
   0  -9   3    1.70    7.40
   0  -9  -3    4.90    5.30
   0  -9  -3   -4.30    5.80
   0  -9  -3   -8.30    5.50
   0  -9  -3   -7.10    5.60
   0   9  -4  945.21   29.90
   0   9   4  947.61   30.60
   0   9  -4  955.00   33.10
   0   9  -4  894.31   29.50
   0   9   4  928.91   30.40
   0   9  -4  924.01   30.10
   0   9   4  904.01   30.40
   0   9   4  914.31   30.30
   0   9  -4  934.21   29.70
   0   9  -4  913.21   29.80
   0  -9   4  933.91   29.50
   0  -9  -4  932.31   35.20
   0  -9   4  878.91   29.20
   0  -9  -4  938.51   30.50
   0  -9  -4  919.51   30.30
   0  -9   4  894.81   29.30
   0  -9   4  901.91   29.50
   0  -9  -4  904.21   30.20
   0  -9  -4  929.91   30.60
   0   9  -5    5.20    7.50
   0   9  -5    2.90    6.70
   0   9   5  -15.40    7.40
   0   9  -5    1.10    7.10
   0   9   5  -14.40    7.40
   0   9   5    0.40    7.10
   0   9  -5    0.90    8.90
   0   9  -5    4.80    6.80
   0   9  -5   11.80    6.50
   0   9   5   12.70   13.40
   0  -9  -5   -8.50    7.20
   0  -9  -5   -5.90    7.50
   0  -9   5    1.50    8.00
   0  -9  -5  -19.90    6.90
   0  -9   5    8.00    5.50
   0  -9  -5    2.80    7.00
   0  -9  -5   -4.70    7.90
   0  -9   5   -5.50    5.60
   0  -9   5   -1.50    6.30
   0   9  -6   52.29    7.80
   0   9   6   48.30    8.20
   0   9   6   36.10    8.40
   0   9  -6   49.00    7.70
   0   9   6   33.00    8.40
   0   9   6   44.90    8.50
   0   9  -6   47.10   10.30
   0   9  -6   35.90    7.90
   0   9  -6   38.30    8.30
   0   9  -6   45.60    8.70
   0  -9   6   49.70    7.90
   0  -9   6   26.90    6.40
   0  -9  -6   35.40   15.10
   0  -9   6   39.20    6.80
   0  -9  -6   33.60    8.80
   0  -9  -6   44.30    8.30
   0  -9  -6   38.80    8.30
   0  -9  -6   31.70    8.10
   0  -9   6   35.60    8.40
   0   9  -7  -11.70    7.80
   0   9   7   -5.80    7.60
   0   9  -7   -6.50    7.40
   0   9  -7   -6.20    7.50
   0   9   7    2.40    7.80
   0   9  -7   -7.90    8.40
   0   9  -7    7.30    9.10
   0  -9  -7   -0.90    8.40
   0  -9   7    7.10    7.30
   0  -9  -7   -2.10    7.70
   0  -9  -7   -6.60    8.20
   0  -9  -7   -4.30    8.00
   0  -9  -7  -21.00    7.70
   0  -9   7   -6.00    7.50
   0  -9   7    2.40    6.70
   0  -9   7    2.00    7.90
   0   9   8   48.50    9.40
   0   9  -8   50.19    9.20
   0   9   8   35.60   13.90
   0   9  -8   33.80    8.30
   0   9   8   33.90    9.10
   0   9  -8   28.60   10.10
   0   9  -8   40.60    8.90
   0   9  -8   52.89    9.80
   0  -9   8   35.20    9.10
   0  -9   8   57.09    8.10
   0  -9   8   29.60    7.80
   0  -9   8   25.10    8.70
   0  -9  -8   33.90    9.90
   0  -9  -8   29.60    9.10
   0  -9  -8   45.80    9.20
   0  -9  -8   47.00    9.40
   0  -9  -8   45.30    9.40
   0   9  -9   -6.40    9.10
   0   9  -9   16.30   10.60
   0   9   9   -4.30    8.80
   0   9  -9  -12.80   10.10
   0   9   9   -1.50    8.90
   0   9  -9   -6.20   10.20
   0   9   9    4.90    9.20
   0   9  -9  -14.50    8.90
   0  -9   9    4.10    9.30
   0  -9  -9  -11.50    9.00
   0  -9  -9  -18.50    9.20
   0  -9  -9    0.50    9.50
   0  -9  -9   10.00   10.00
   0   9  10   99.79   11.40
   0   9 -10   82.39   10.70
   0   9 -10   81.29   10.70
   0   9 -10  101.39   11.40
   0   9 -10   84.19   11.10
   0   9 -10   86.99   12.40
   0   9  10   93.79   11.60
   0   9  10   97.69   12.00
   0  -9 -10   93.79   12.20
   0  -9 -10  105.29   12.00
   0  -9 -10   92.79   20.10
   0  -9  10   90.69   11.20
   0  10   0  626.24   21.80
   0  10   0  613.94   20.00
   0  10   0  602.94   20.10
   0  10   0  601.04   19.90
   0  10   0  596.84   20.00
   0 -10   0  598.34   19.80
   0 -10   0  635.04   22.20
   0 -10   0  583.24   19.70
   0 -10   0  568.04   19.70
   0 -10   0  597.74   19.80
   0  10  -1   -2.80    4.60
   0  10   1    1.10    4.90
   0  10   1   -5.30    4.70
   0  10   1   -4.30    4.80
   0  10   1   -2.30    5.00
   0  10  -1    0.10    4.60
   0  10  -1   18.30    4.70
   0  10  -1   -0.30    6.60
   0  10  -1    0.70    4.50
   0 -10   1   -1.60    4.10
   0 -10  -1    5.90    4.40
   0 -10   1    2.30    4.00
   0 -10   1   -1.90    4.00
   0 -10  -1    1.20    6.20
   0 -10  -1   -4.60    4.80
   0 -10   1   -2.00    6.60
   0 -10  -1   -8.30    4.20
   0  10  -2 3198.68   98.09
   0  10   2 3267.37   98.39
   0  10  -2 3298.07   98.09
   0  10  -2 3302.57   99.29
   0  10   2 3464.15  100.69
   0  10   2 3267.77   98.49
   0  10  -2 3250.77   97.99
   0  10   2 3223.98   98.29
   0  10  -2 3232.08   98.19
   0 -10  -2 2993.40  100.29
   0 -10  -2 3159.38   98.19
   0 -10  -2 3279.27   99.29
   0 -10  -2 3259.27   98.29
   0 -10  -2 3189.88   98.29
   0 -10   2 3369.66   99.39
   0 -10  -2 3232.78   98.39
   0  10  -3   -8.10    6.00
   0  10  -3    4.10    5.40
   0  10   3    2.10    6.10
   0  10   3   -5.60    5.80
   0  10  -3    1.60    7.80
   0  10  -3    1.50    5.60
   0  10  -3   -8.50    5.50
   0  10   3   -0.60    6.30
   0  10   3    5.40    5.90
   0 -10  -3    7.80    5.60
   0 -10  -3    1.70    5.90
   0 -10  -3   -8.20    7.20
   0 -10   3   -1.80    4.90
   0 -10   3    6.30    7.60
   0 -10   3    2.60    5.00
   0 -10  -3   -5.60    6.10
   0 -10  -3    1.60    5.60
   0 -10  -3   -9.20    6.00
   0  10  -4   14.60    7.20
   0  10  -4   -4.00    6.20
   0  10  -4    0.40    6.40
   0  10   4   10.40    7.00
   0  10   4   -2.40    7.00
   0  10  -4    1.90    6.00
   0  10   4    7.00    7.00
   0  10  -4    5.10    6.30
   0  10   4   -1.60    6.90
   0  10  -4    5.00    8.50
   0 -10   4   11.50    9.50
   0 -10  -4    8.00    6.70
   0 -10  -4    4.80    6.50
   0 -10  -4    5.90    6.50
   0 -10   4   -3.40    5.60
   0 -10  -4   -4.70    7.20
   0 -10   4    3.10    5.60
   0 -10  -4    5.90    7.00
   0  10  -5   -0.60    7.50
   0  10  -5  -17.60    8.00
   0  10   5    5.20    7.70
   0  10  -5   -2.60    6.70
   0  10   5    0.40    7.80
   0  10  -5   -0.20    9.60
   0  10   5    5.80    7.70
   0  10   5    0.30    8.10
   0  10  -5    9.20    7.00
   0  10  -5   -6.20    7.00
   0 -10  -5    9.90    7.50
   0 -10  -5   -8.10    7.70
   0 -10   5   -1.20    6.70
   0 -10  -5   15.20    7.70
   0 -10   5    2.90    6.00
   0 -10  -5    5.60    7.40
   0 -10   5    4.70    6.60
   0 -10  -5  -10.70    7.90
   0 -10   5   -1.00    5.70
   0  10  -6   38.00    7.50
   0  10  -6   37.60    8.10
   0  10   6   38.20    8.20
   0  10   6   25.50    8.20
   0  10  -6   22.90    9.60
   0  10   6   33.70    8.00
   0  10   6   34.70    8.20
   0  10  -6   38.40    7.60
   0  10  -6   32.60    8.40
   0  10  -6   42.90    7.30
   0 -10   6   28.10    6.20
   0 -10   6   41.00    6.50
   0 -10   6   55.39    7.10
   0 -10  -6   38.20    8.10
   0 -10  -6   48.20    8.60
   0 -10  -6   41.90    7.90
   0 -10  -6   31.80   13.80
   0 -10  -6   45.30    8.20
   0 -10   6   42.80    7.20
   0  10  -7   -9.70    8.60
   0  10   7  -10.20    8.10
   0  10  -7   -1.60    9.50
   0  10  -7    5.10    8.20
   0  10   7   -2.20    8.00
   0  10   7   -7.00    8.10
   0  10  -7    1.70    7.40
   0 -10   7    1.10    7.40
   0 -10  -7  -13.20    7.90
   0 -10  -7  -20.00    7.80
   0 -10   7   -2.60    9.60
   0 -10   7    4.50    6.90
   0 -10   7    0.50    6.40
   0 -10  -7    7.90    8.90
   0 -10  -7    2.00    8.40
   0 -10  -7  -10.70    8.20
   0  10  -8  353.26   21.80
   0  10   8  388.96   19.60
   0  10  -8  394.56   18.70
   0  10  -8  370.56   17.60
   0  10  -8  410.46   18.60
   0  10   8  398.96   19.20
   0  10  -8  406.96   19.90
   0  10   8  415.76   19.80
   0 -10  -8  415.16   19.90
   0 -10  -8  418.86   19.90
   0 -10  -8  420.96   20.60
   0 -10   8  419.96   18.50
   0 -10   8  391.16   17.50
   0 -10  -8  347.07   27.10
   0  10  -9   -7.70    9.50
   0  10  -9    7.70    8.50
   0  10  -9    5.60    9.30
   0  10   9   -8.80    9.20
   0  10  -9   -5.60    8.40
   0  10   9    9.40    9.40
   0  10   9    0.20    9.00
   0  10  -9   -8.40   10.20
   0 -10   9  -14.10   12.60
   0 -10  -9  -17.00    9.80
   0 -10  -9   -8.90    9.60
   0 -10  -9    3.50    9.60
   0 -10   9   -6.50   10.50
   0 -10  -9   -9.50    9.60
   0  10 -10   27.40   11.80
   0  10  10   26.60   10.40
   0  10  10   15.90   10.20
   0  10 -10   34.30    9.80
   0  10  10   35.10   10.90
   0  10 -10   32.30   10.90
   0  10 -10   13.60   14.00
   0  10 -10   11.40   10.30
   0 -10 -10   12.40   10.90
   0 -10  10    6.60   10.40
   0 -10 -10   31.30   16.80
   0 -10 -10    3.40   11.30
   0 -10  10   25.20   10.90
   0  11   0    2.30    5.10
   0  11   0   -6.80    4.90
   0  11   0    0.70    7.10
   0  11   0    0.70    5.10
   0  11   0   -3.60    5.10
   0 -11   0   -9.80    4.70
   0 -11   0    0.20    4.70
   0 -11   0   -3.90    4.60
   0 -11   0    0.80    4.70
   0 -11   0    9.50    7.50
   0  11   1   11.40    5.50
   0  11  -1    7.60    5.00
   0  11   1   -3.90    5.40
   0  11  -1   17.50    7.70
   0  11  -1    7.40    5.40
   0  11   1   -7.00    5.10
   0  11   1   -0.50    5.50
   0  11  -1    4.80    5.00
   0  11  -1    1.70    5.10
   0 -11   1   13.90    7.30
   0 -11   1    4.60    4.70
   0 -11  -1    3.80    4.90
   0 -11  -1    2.50    5.10
   0 -11  -1   10.60    6.90
   0 -11  -1    0.60    5.20
   0 -11   1    3.30    4.50
   0 -11   1    0.90    4.60
   0  11   2    0.20    6.20
   0  11  -2    1.80    5.20
   0  11  -2    1.10    5.50
   0  11   2   -4.40    5.90
   0  11   2    5.70    6.80
   0  11  -2    0.80    6.20
   0  11  -2    5.30    6.30
   0  11   2    0.40    5.70
   0  11  -2    6.20    7.90
   0 -11  -2   -1.90    7.70
   0 -11  -2    2.20    5.90
   0 -11  -2    1.70    5.40
   0 -11  -2    8.90    5.70
   0 -11   2   -2.10    7.60
   0 -11  -2   -1.30    5.40
   0 -11  -2   -7.30    5.50
   0  11  -3    9.00    6.90
   0  11   3  -15.10    6.40
   0  11   3   -0.30    6.30
   0  11   3    5.50    6.80
   0  11  -3    7.80    6.10
   0  11  -3    5.80    5.80
   0  11   3   -5.70    6.90
   0 -11  -3   -0.40    6.50
   0 -11   3    4.60    8.20
   0 -11  -3   -6.00    8.50
   0 -11  -3   -1.80    6.60
   0 -11  -3    1.40    6.20
   0 -11  -3    3.00    6.20
   0 -11  -3   -2.60    6.50
   0  11   4   35.00    7.50
   0  11   4   32.50    7.80
   0  11  -4   33.30    8.70
   0  11  -4   53.89    7.40
   0  11  -4   39.00    6.90
   0  11  -4   34.10    6.60
   0  11   4   40.70    7.50
   0  11   4   31.30    7.90
   0  11  -4   42.00    6.80
   0  11  -4   23.30    9.40
   0 -11  -4   37.00    7.60
   0 -11  -4   42.50    9.20
   0 -11   4   42.80   10.00
   0 -11  -4   22.50    7.60
   0 -11  -4   37.20    7.50
   0 -11  -4   34.90    7.20
   0 -11  -4   36.70    7.30
   0  11  -5   10.00    9.90
   0  11   5   -6.70    8.00
   0  11  -5   13.40    7.00
   0  11  -5   -9.20    7.60
   0  11  -5    0.10    8.40
   0  11   5    1.80    7.90
   0  11  -5   -0.80    7.20
   0  11   5   12.80    8.00
   0  11   5    0.90    8.00
   0  11  -5   -3.50    7.10
   0 -11   5   -7.20    6.50
   0 -11  -5    7.20    7.50
   0 -11  -5  -17.50    7.40
   0 -11  -5  -10.30    7.60
   0 -11  -5   -4.00    8.00
   0 -11   5   -7.50    5.80
   0 -11  -5    6.70    8.00
   0 -11   5   -7.10    6.00
   0  11   6   11.10    7.80
   0  11   6    7.60    7.70
   0  11  -6    5.60    7.30
   0  11  -6    3.90    9.20
   0  11   6   12.40    7.90
   0  11   6   19.60    7.80
   0  11  -6   17.50    6.90
   0  11  -6   12.80    8.50
   0  11  -6   33.60    7.80
   0  11  -6    8.90    7.20
   0 -11  -6   14.10    8.00
   0 -11  -6    5.30    7.50
   0 -11  -6   14.10    8.10
   0 -11   6   17.70    6.30
   0 -11   6    5.00    6.60
   0 -11  -6    9.90    7.60
   0 -11  -6   13.80    7.90
   0 -11   6   10.20    5.90
   0 -11   6   -0.50    6.70
   0  11   7    4.20    8.50
   0  11  -7    2.50    9.00
   0  11  -7   -2.70    7.90
   0  11  -7   -3.20    8.60
   0  11   7   -4.60    8.20
   0  11  -7    2.70    7.60
   0  11  -7  -12.10   10.40
   0  11   7  -15.70    8.50
   0 -11   7   -1.90    7.00
   0 -11  -7    3.90    9.10
   0 -11  -7   -4.80    8.50
   0 -11  -7   -9.80    8.70
   0 -11   7   -0.30    7.50
   0 -11   7    1.50    6.60
   0 -11  -7   -0.50    8.60
   0 -11  -7    0.70    8.50
   0 -11   7   -5.00    7.50
   0  11  -8    9.90    8.80
   0  11   8   20.40    9.20
   0  11  -8   12.60   10.00
   0  11  -8   26.40    9.30
   0  11   8   33.20    9.30
   0 -11  -8   42.20   10.00
   0 -11  -8   22.80    9.70
   0 -11   8   19.50    7.90
   0 -11   8   28.30    8.50
   0 -11  -8   29.90    9.10
   0 -11  -8   31.30   10.00
   0 -11   8   40.60    8.30
   0  11  -9  -19.70    9.80
   0  11   9  -17.90    9.10
   0  11   9  -17.50    9.50
   0  11  -9   -0.70    8.40
   0  11  -9   -2.50    9.40
   0  11  -9    9.90   10.50
   0  11   9    0.50    9.70
   0  11  -9   -3.50    8.80
   0 -11  -9   10.90   10.30
   0 -11  -9    0.60   10.10
   0 -11  -9   -1.70   10.10
   0 -11   9   -5.70    9.00
   0 -11   9    6.70    9.00
   0  12   0  370.96   14.70
   0  12   0  367.86   14.60
   0  12   0  375.26   17.80
   0  12   0  355.16   14.70
   0  12   0  348.57   14.70
   0 -12   0  391.16   20.60
   0 -12   0  346.77   14.20
   0 -12   0  322.37   19.30
   0 -12   0  355.86   14.20
   0  12  -1   -2.20    5.70
   0  12  -1   13.70    5.90
   0  12   1    8.60    6.10
   0  12  -1    9.10    5.80
   0  12  -1    2.50    8.00
   0  12   1   -5.40    6.00
   0  12  -1    2.20    5.60
   0  12   1    4.90    5.90
   0  12   1    5.80    6.10
   0 -12   1    1.60    5.10
   0 -12  -1    0.50    5.40
   0 -12  -1    4.60    8.10
   0 -12  -1    3.40    5.60
   0 -12  -1    2.50    5.50
   0 -12   1   -3.80    7.90
   0 -12  -1   -2.70    5.90
   0  12   2  267.97   13.50
   0  12   2  260.67   13.30
   0  12  -2  249.58   13.60
   0  12  -2  258.57   12.30
   0  12   2  263.57   13.70
   0  12   2  231.08   13.30
   0  12  -2  263.57   12.60
   0  12  -2  268.37   12.60
   0  12  -2  268.07   16.40
   0 -12  -2  240.18   13.00
   0 -12  -2  245.28   12.60
   0 -12  -2  257.97   12.80
   0 -12  -2  265.37   16.60
   0 -12   2  268.07   16.30
   0 -12  -2  248.38   12.50
   0  12  -3   -1.50    9.00
   0  12   3   -4.10    7.00
   0  12  -3   12.60    6.20
   0  12  -3   10.30    6.60
   0  12   3   -0.80    7.30
   0  12   3   -8.40    6.80
   0  12  -3    7.70    7.80
   0  12   3    7.00    7.30
   0  12  -3    6.10    6.50
   0 -12  -3   -1.20    8.70
   0 -12  -3  -14.10    6.70
   0 -12  -3  -10.00    6.40
   0 -12  -3    7.40    6.40
   0 -12  -3  -10.90    7.10
   0 -12  -3   -3.30    6.70
   0 -12   3   15.60    9.00
   0  12   4  629.34   23.30
   0  12   4  609.84   23.20
   0  12   4  600.24   22.90
   0  12  -4  614.44   25.90
   0  12   4  603.14   23.00
   0  12  -4  627.94   23.10
   0  12  -4  594.34   22.00
   0  12  -4  603.04   22.00
   0 -12  -4  634.44   23.00
   0 -12  -4  606.24   23.00
   0 -12  -4  621.24   23.10
   0 -12  -4  611.44   25.40
   0 -12  -4  597.44   22.70
   0 -12   4  639.34   26.10
   0 -12  -4  610.14   22.70
   0  12  -5    8.20    7.00
   0  12  -5    0.60    9.40
   0  12  -5    3.80    6.60
   0  12  -5  -12.40    8.10
   0  12   5    2.40    7.50
   0  12   5   -8.20    7.90
   0  12  -5   -0.20    7.00
   0  12   5   -5.70    7.70
   0  12   5   -3.90    7.40
   0 -12  -5   -0.50    7.20
   0 -12   5   -8.20    5.80
   0 -12  -5    9.80    7.30
   0 -12  -5   -5.40    7.70
   0 -12   5   -6.50    6.10
   0 -12  -5   -0.70    7.60
   0 -12  -5   -1.00    7.40
   0  12  -6  118.39    9.20
   0  12  -6  120.99   11.70
   0  12  -6  110.99    9.80
   0  12   6  121.69    9.70
   0  12  -6  121.29    8.80
   0  12   6  102.59    9.50
   0  12   6  117.59    9.80
   0  12  -6   89.69   11.30
   0  12   6  105.39   10.10
   0  12  -6   99.49    8.40
   0 -12   6  132.19   11.30
   0 -12  -6  117.29    9.70
   0 -12  -6  115.79    9.80
   0 -12  -6  119.39    9.80
   0 -12  -6  121.19    9.30
   0 -12  -6   87.29    9.20
   0  12  -7    2.30    8.10
   0  12   7   -0.30    8.80
   0  12   7   -2.50    8.70
   0  12  -7  -10.20    7.80
   0  12  -7   17.10    7.90
   0  12   7  -10.60    8.70
   0  12  -7  -11.20   10.00
   0  12  -7  -15.40    9.60
   0  12  -7   11.40    9.60
   0 -12   7    0.50    7.70
   0 -12  -7   -1.80    9.00
   0 -12   7    3.00    7.10
   0 -12   7   -1.70    6.70
   0 -12  -7    0.40    9.30
   0 -12  -7    2.20    8.50
   0 -12  -7    1.10   10.70
   0 -12  -7   -1.30    8.70
   0  12   8  307.17   18.30
   0  12  -8  290.27   18.80
   0  12  -8  306.17   16.80
   0  12  -8  321.47   17.20
   0  12   8  300.67   17.90
   0  12   8  326.07   18.40
   0 -12   8  320.97   16.40
   0 -12  -8  327.97   27.30
   0 -12   8  305.97   15.60
   0 -12  -8  323.07   18.70
   0 -12   8  289.37   15.20
   0 -12  -8  335.17   18.70
   0  12  -9  -11.60   10.10
   0  12  -9    4.70    8.60
   0  12  -9  -17.70   11.00
   0  12  -9    5.70    8.80
   0  12  -9    1.30    9.40
   0  12   9  -12.70    9.60
   0  12   9   -9.90    9.80
   0  12   9   16.90   10.40
   0 -12   9   -1.30    9.00
   0 -12  -9   -5.20   10.20
   0 -12  -9  -21.40   10.30
   0 -12   9   -2.40    8.90
   0 -12  -9    8.70   10.50
   0  13   0    6.20    6.20
   0  13   0   -3.10    8.80
   0  13   0    0.80    6.40
   0  13   0    1.70    6.40
   0  13   0    8.20    6.50
   0 -13   0   -4.60    5.60
   0 -13   0   -2.90    5.50
   0 -13   0    1.30    5.60
   0 -13   0   -5.50    8.50
   0 -13   0   -4.00    5.80
   0  13  -1    3.30    6.40
   0  13   1    6.70    6.70
   0  13  -1   17.20    6.10
   0  13   1   -6.90    6.50
   0  13  -1    5.70    8.90
   0  13  -1   -1.90    6.30
   0  13  -1    0.40    6.10
   0  13   1   15.50    6.70
   0  13   1    0.10    6.60
   0 -13   1    2.50    8.60
   0 -13  -1   -5.00    5.80
   0 -13   1    1.60    5.50
   0 -13  -1    1.00    8.40
   0 -13   1   -8.20    5.50
   0 -13  -1   -0.40    6.10
   0 -13  -1    9.20    6.20
   0 -13  -1   -0.20    5.80
   0 -13   1    5.50    5.60
   0  13  -2    6.10    6.10
   0  13   2    5.70    7.20
   0  13   2  -13.50    6.80
   0  13  -2    2.10    6.60
   0  13   2    2.70    6.80
   0  13   2    9.60    7.20
   0  13  -2    7.70    6.40
   0  13  -2   -0.20    9.00
   0 -13  -2    6.80    6.80
   0 -13  -2    1.50    6.30
   0 -13  -2   -7.10    6.30
   0 -13  -2   -2.00    7.00
   0 -13  -2   11.90    9.00
   0 -13   2    5.30    8.90
   0  13   3    8.40    7.70
   0  13   3  -10.40    7.50
   0  13  -3    9.70    6.60
   0  13  -3    6.90    7.00
   0  13   3   -2.30    7.60
   0  13  -3   -6.00    9.90
   0  13  -3   -3.00    8.00
   0  13   3    0.20    7.70
   0 -13  -3   -3.80    6.90
   0 -13   3    1.00    9.50
   0 -13  -3   -2.50    9.10
   0 -13  -3    4.10    6.90
   0 -13  -3   -8.30    7.10
   0 -13  -3  -10.50    6.90
   0 -13  -3    1.60    7.60
   0  13  -4 1560.04   52.79
   0  13  -4 1584.84   50.89
   0  13  -4 1702.23   50.49
   0  13   4 1575.04   51.19
   0  13   4 1622.24   51.29
   0  13   4 1569.04   50.89
   0  13  -4 1648.34   50.39
   0  13   4 1646.14   51.09
   0  13  -4 1623.14   50.39
   0 -13  -4 1584.54   50.99
   0 -13  -4 1624.54   52.89
   0 -13   4 1649.73   53.09
   0 -13  -4 1609.64   50.79
   0 -13  -4 1617.04   51.09
   0 -13  -4 1662.03   51.09
   0 -13  -4 1547.25   50.79
   0  13  -5   -0.10    7.10
   0  13   5   10.20    7.80
   0  13   5   -6.50    7.60
   0  13   5  -14.30    7.80
   0  13  -5    9.70    9.90
   0  13  -5    3.70    8.20
   0  13  -5   -1.10    6.70
   0  13  -5   -5.10    6.90
   0  13  -5   -5.20    7.40
   0  13   5   -7.10    7.50
   0 -13  -5   -3.00    7.90
   0 -13  -5   -8.90    8.80
   0 -13  -5   -2.10    7.60
   0 -13  -5   -0.10    7.50
   0 -13  -5    5.70    7.90
   0 -13  -5   -2.50    7.40
   0  13   6  162.38   14.40
   0  13   6  173.48   14.40
   0  13   6  189.08   14.50
   0  13   6  184.98   14.90
   0  13  -6  186.88   13.70
   0  13  -6  155.88   14.60
   0  13  -6  154.98   12.50
   0  13  -6  186.58   13.00
   0  13  -6  167.38   12.20
   0  13  -6  119.19   12.40
   0 -13  -6  164.78   14.40
   0 -13  -6  159.68   13.90
   0 -13  -6  176.68   14.90
   0 -13  -6  178.18   14.30
   0 -13  -6  170.08   14.50
   0  13   7    1.20    9.40
   0  13  -7    0.10    7.90
   0  13  -7  -19.60   10.00
   0  13  -7    0.20    9.70
   0  13  -7   -8.10    8.80
   0  13  -7   -5.50    7.90
   0  13   7    1.40    9.00
   0  13  -7   13.40    8.40
   0  13   7    9.70    9.00
   0 -13  -7    5.50    9.10
   0 -13  -7   -8.40    8.60
   0 -13  -7   -8.70    9.20
   0  13   8   -4.20    9.20
   0  13  -8   -3.00    8.60
   0  13   8   -5.80    9.70
   0  13  -8   -6.30   10.60
   0  13  -8    7.60    9.30
   0  13   8   -5.70    9.40
   0 -13   8   -2.50    8.10
   0 -13   8   -7.00    8.30
   0 -13  -8    3.90    9.80
   0 -13  -8  -14.80   11.60
   0 -13  -8    4.10    9.70
   0  13  -9    4.60    8.80
   0  13  -9   11.70   10.50
   0  13  -9  -24.80   11.50
   0  13   9   -7.10   10.60
   0  13   9    1.40   10.30
   0  13  -9   -0.70    9.80
   0  13   9   10.70   10.30
   0  13  -9   22.00    9.00
   0 -13  -9   18.80   10.90
   0 -13   9   11.30    9.30
   0 -13  -9   -2.20   11.00
   0 -13   9   -5.20    9.20
   0 -13  -9  -19.40   10.90
   0  14   0  228.78   13.50
   0  14   0  274.67   17.60
   0  14   0  246.58   13.70
   0  14   0  248.78   13.40
   0  14   0  255.57   13.70
   0 -14   0  225.08   12.50
   0 -14   0  256.17   12.80
   0 -14   0  262.07   12.70
   0 -14   0  268.17   17.30
   0  14   1   -5.40    6.90
   0  14  -1   -9.70    6.70
   0  14  -1   -6.00    7.00
   0  14   1    0.80    6.90
   0  14   1   -1.80    7.10
   0  14  -1   -5.50    7.00
   0  14   1   -9.50    6.90
   0  14  -1    3.60    9.40
   0  14  -1   -1.60    6.60
   0 -14  -1    4.40    9.90
   0 -14  -1    5.30    6.50
   0 -14  -1  -11.70    6.60
   0 -14   1    5.10    9.20
   0 -14  -1   -7.80    6.50
   0 -14  -1   -2.00    6.50
   0  14   2  114.19    8.90
   0  14  -2   98.29    8.00
   0  14   2  111.59    8.90
   0  14  -2  128.49   11.30
   0  14  -2   98.99   11.20
   0  14  -2  132.39   11.60
   0  14   2  105.39    8.90
   0  14   2  109.09    8.90
   0 -14  -2   99.89   10.90
   0 -14  -2  113.69    8.40
   0 -14   2   88.39   10.50
   0 -14  -2  132.19   11.30
   0 -14  -2  107.49    8.40
   0  14   3   -7.30    7.60
   0  14  -3    5.70    6.50
   0  14   3   -3.80    7.30
   0  14  -3   -2.80    8.20
   0  14   3   -9.50    7.60
   0  14  -3    1.00    9.70
   0  14   3    1.90    7.60
   0 -14  -3  -10.10    6.60
   0 -14  -3   -7.10    6.70
   0 -14  -3   -5.60    6.80
   0 -14  -3   -5.50    7.00
   0 -14  -3    5.20    9.50
   0 -14   3  -12.70    9.30
   0 -14  -3  -11.30    7.40
   0  14   4  483.85   20.40
   0  14  -4  533.25   19.20
   0  14  -4  476.45   22.90
   0  14  -4  513.95   20.50
   0  14   4  524.15   20.60
   0  14  -4  494.75   18.90
   0  14   4  507.85   20.40
   0  14   4  490.45   20.20
   0 -14  -4  509.75   20.10
   0 -14  -4  491.55   20.00
   0 -14  -4  530.75   20.40
   0 -14   4  541.65   23.20
   0 -14  -4  492.05   19.80
   0 -14  -4  479.85   19.90
   0 -14  -4  507.05   22.90
   0  14  -5   -9.20    9.70
   0  14  -5   -1.90    7.20
   0  14  -5    9.30    6.90
   0  14   5    2.80    7.90
   0  14   5    1.60    8.10
   0  14  -5   11.80    8.80
   0  14   5  -14.00   12.60
   0  14  -5    8.30    8.30
   0  14   5   12.40    8.10
   0 -14  -5   -8.20    7.80
   0 -14  -5   -3.60    7.80
   0 -14  -5   -2.40    9.80
   0 -14  -5   -0.50    7.80
   0 -14  -5  -19.40    8.10
   0 -14  -5    4.10    7.90
   0  14  -6   -0.20    7.70
   0  14   6   15.10    8.70
   0  14  -6   17.90    8.00
   0  14   6   21.50    8.70
   0  14  -6   10.20    9.30
   0  14  -6   13.90   12.60
   0  14   6   10.40    8.70
   0  14   6    6.90    8.70
   0 -14  -6   25.40    8.80
   0 -14  -6   16.20   10.50
   0 -14  -6   10.50    9.10
   0 -14  -6   20.50    8.70
   0 -14  -6    7.30    8.60
   0  14   7  -13.80    9.20
   0  14  -7  -16.90   17.40
   0  14  -7    0.60    7.70
   0  14  -7   -2.70    8.00
   0  14   7   -1.60    9.40
   0  14  -7    7.40    8.30
   0  14   7  -11.60    8.90
   0  14  -7   -9.10    9.70
   0 -14  -7   -2.70    9.30
   0 -14  -7   -2.40    9.30
   0 -14  -7  -17.40    8.90
   0  14   8   52.19   12.80
   0  14  -8   54.49   10.10
   0  14  -8   63.49   18.20
   0  14   8   46.10   10.60
   0  14   8   55.79   10.30
   0  14  -8   64.19    9.80
   0 -14  -8   70.69   11.10
   0 -14  -8   61.69   10.70
   0 -14  -8   62.69   10.80
   0  15   0   -0.50    6.80
   0  15   0   -8.70    7.10
   0  15   0    6.00    6.90
   0  15   0    5.40    9.70
   0  15   0    5.90    7.20
   0 -15   0    2.10    8.90
   0 -15   0   -1.70    6.00
   0 -15   0   -7.10    6.20
   0 -15   0   -3.30    6.00
   0  15  -1    8.60    9.60
   0  15   1   -5.40    7.00
   0  15   1   -3.80    7.20
   0  15  -1   -6.20    7.10
   0  15  -1   -6.40    6.60
   0  15   1    5.20    7.20
   0  15   1    1.20    7.10
   0 -15  -1   -4.00    6.60
   0 -15  -1   -1.20   11.00
   0 -15  -1   -7.00    6.20
   0 -15   1    7.80    9.00
   0 -15  -1  -18.70    9.60
   0 -15  -1    0.60    6.50
   0  15  -2   29.50    6.70
   0  15   2   23.80    7.40
   0  15   2   19.00    7.20
   0  15   2   13.50    7.30
   0  15  -2   26.90    9.60
   0  15   2   27.50    7.60
   0  15  -2   25.80    7.20
   0 -15  -2   19.90    6.60
   0 -15  -2   22.30    7.10
   0 -15  -2   24.30    7.20
   0 -15  -2   28.60    9.20
   0 -15   2   20.20    9.20
   0  15   3    0.80    7.40
   0  15  -3    5.90    9.50
   0  15  -3   -3.00    7.90
   0  15  -3    1.90    6.90
   0  15   3  -11.60    7.40
   0  15   3   -1.90    7.30
   0  15   3   -6.00    7.40
   0 -15   3   -3.70    9.40
   0 -15  -3    0.40    9.20
   0 -15  -3  -11.30    6.90
   0 -15  -3   -8.50    7.20
   0 -15  -3  -14.80    6.70
   0 -15  -3   -2.40    7.00
   0  15  -4   52.89   10.80
   0  15   4   70.19    9.20
   0  15  -4   54.89    9.00
   0  15  -4   65.49    7.30
   0  15   4   50.69    8.50
   0  15   4   48.10    9.60
   0 -15  -4   47.30    8.30
   0 -15  -4   55.69    7.90
   0 -15   4   54.29   10.80
   0 -15  -4   68.99    8.40
   0 -15  -4   59.59   10.30
   0 -15  -4   44.30    8.10
   0 -15  -4   46.40    9.00
   0  15   5  -18.40    8.50
   0  15   5   -1.30    8.50
   0  15  -5    7.00   10.70
   0  15  -5  -26.40    9.10
   0  15   5   -8.70    8.30
   0  15   5    3.20    8.70
   0  15  -5  -18.80    7.60
   0  15  -5   -9.60    7.30
   0 -15  -5    3.00    8.70
   0 -15  -5   -3.50    8.20
   0 -15  -5   -4.10    8.10
   0 -15  -5   -3.90    8.40
   0 -15  -5   -7.20   10.30
   0 -15  -5    0.70    8.40
   0  15  -6   58.19   10.10
   0  15   6   51.29    9.40
   0  15   6   42.40    9.50
   0  15   6   69.99    9.40
   0  15  -6   41.80    8.20
   0  15  -6   44.10    8.20
   0  15   6   65.69    9.60
   0  15  -6   18.20   10.90
   0 -15  -6   44.10    9.30
   0 -15  -6   64.39    9.50
   0 -15  -6   53.79    9.20
   0 -15  -6   55.29   11.50
   0  15   7   -3.10    9.50
   0  15  -7   -7.60    8.30
   0  15   7    7.20    9.20
   0  15  -7  -12.50   10.10
   0  15  -7   -1.70    9.10
   0  15  -7  -10.90    8.10
   0 -15  -7    5.80    9.80
   0 -15  -7   -0.90    9.50
   0 -15  -7   12.30    9.50
   0 -15  -7   -3.60   11.00
   0  15  -8  -14.20    9.10
   0  15  -8    2.20   11.30
   0  15   8   25.70   10.70
   0 -15  -8  -14.80   12.50
   0 -15  -8   15.30   10.60
   0 -15  -8    2.20   10.60
   0 -15  -8   -0.80   10.70
   0  16   0  472.65   18.50
   0  16   0  478.95   18.90
   0  16   0  487.85   18.90
   0  16   0  462.35   19.00
   0 -16   0  471.05   18.20
   0 -16   0  499.15   21.70
   0 -16   0  497.85   18.00
   0  16  -1   -2.00    6.90
   0  16   1   -4.10    7.00
   0  16   1  -10.40    7.00
   0  16   1   -8.10    7.10
   0  16  -1    1.00    6.40
   0  16  -1   -3.20    7.20
   0  16   1    1.20    6.90
   0  16  -1    0.60    9.10
   0 -16  -1   12.60    6.70
   0 -16  -1   -2.80    6.70
   0 -16  -1   -6.90    6.30
   0 -16   1  -12.50    8.60
   0 -16  -1    1.90    6.40
   0 -16  -1    2.80    9.70
   0  16  -2   29.80    9.60
   0  16   2   34.00    7.70
   0  16   2   42.90    7.80
   0  16  -2   43.90    6.80
   0  16   2   53.49    7.80
   0  16   2   42.50    7.90
   0  16  -2   48.50    7.00
   0  16  -2   46.60    7.50
   0 -16   2   47.10    9.80
   0 -16  -2   29.50    9.50
   0 -16  -2   37.70    7.50
   0 -16  -2   45.10    7.40
   0 -16  -2   33.60    7.50
   0  16   3    4.30    7.70
   0  16  -3    4.30    8.80
   0  16  -3  -19.40    9.50
   0  16  -3   -1.50    7.20
   0  16   3  -10.10    7.40
   0  16   3    2.80    7.80
   0 -16  -3    1.00    7.20
   0 -16  -3   -7.10    7.10
   0 -16  -3   10.80    9.70
   0 -16  -3  -10.30    8.30
   0 -16   3   -0.40   10.00
   0  16   4 1054.09   34.90
   0  16   4 1033.50   35.10
   0  16  -4 1010.10   34.90
   0  16  -4 1040.00   33.90
   0  16   4 1022.70   34.90
   0  16  -4  983.10   37.30
   0  16   4 1011.70   35.10
   0 -16  -4 1027.20   34.70
   0 -16  -4 1005.50   34.80
   0 -16  -4 1030.60   34.10
   0 -16  -4 1078.69   34.80
   0 -16  -4 1029.70   34.80
   0 -16   4 1087.19   37.80
   0 -16  -4 1023.30   37.30
   0  16  -5  -11.90    7.60
   0  16   5   -5.80    8.80
   0  16   5   -5.20    8.80
   0  16  -5    5.00    9.40
   0  16   5   -4.00    8.80
   0  16   5   -4.90    8.50
   0 -16  -5   23.60    8.50
   0 -16  -5    2.90    8.00
   0 -16  -5   -5.40   10.70
   0 -16  -5    3.50    8.60
   0  16   6  580.74   23.30
   0  16  -6  530.75   21.20
   0  16  -6  501.75   26.30
   0  16   6  554.54   23.20
   0  16  -6  558.24   23.30
   0  16   6  558.24   23.10
   0  16   6  534.15   23.40
   0 -16  -6  577.54   30.30
   0 -16  -6  550.54   22.50
   0 -16  -6  547.25   22.90
   0 -16  -6  589.24   23.00
   0  16   7    6.20    9.60
   0  16  -7  -27.00   10.70
   0  16  -7  -12.00    8.30
   0  16   7  -14.30    9.70
   0  16  -7   -6.60    8.50
   0  16   7  -19.80    9.70
   0 -16  -7   -2.40    9.70
   0 -16  -7   11.70    9.70
   0 -16  -7    2.90   10.10
   0 -16  -7  -26.70   12.10
   0  17   0   -6.50    7.20
   0  17   0   -2.10    7.00
   0  17   0  -10.40    7.50
   0 -17   0   -0.50    6.70
   0 -17   0   -4.90    9.30
   0 -17   0   17.60    6.60
   0  17   1    0.40    7.30
   0  17   1   -0.30    7.50
   0  17   1    6.70    9.30
   0  17  -1    0.70    9.60
   0  17  -1  -15.80    7.50
   0  17   1   -0.20    7.70
   0  17  -1   -0.80    7.30
   0  17  -1   -4.00    7.10
   0 -17  -1    1.50    6.70
   0 -17  -1    1.10    7.30
   0 -17   1   -8.30    9.40
   0 -17  -1   -1.00    6.80
   0 -17  -1    5.10    6.90
   0 -17  -1  -10.20   10.30
   0  17   2    5.30    7.90
   0  17   2    1.20    7.70
   0  17   2   -6.40    7.60
   0  17  -2   -8.00    9.50
   0  17  -2   -4.70    8.90
   0  17   2    5.50    8.00
   0  17  -2    0.00    7.50
   0 -17   2   -5.20    9.70
   0 -17  -2    4.90    9.70
   0 -17  -2   -5.60    7.30
   0 -17  -2    1.80    7.20
   0 -17  -2    3.40   11.70
   0 -17  -2  -10.30    7.10
   0  17   3  -12.30    8.30
   0  17   3  -16.00    7.90
   0  17   3    0.90    8.20
   0  17  -3  -15.80   10.20
   0  17   3   10.70    8.40
   0 -17  -3  -11.30    7.90
   0 -17  -3   -7.50    8.10
   0 -17  -3   -0.60    9.10
   0 -17  -3   17.60   10.40
   0 -17   3  -11.80   10.60
   0  17   4    0.70    8.80
   0  17  -4  -13.40   10.70
   0  17  -4   25.80    9.30
   0  17   4    8.20    8.70
   0  17   4    4.90    8.90
   0  17   4   12.70    8.70
   0 -17   4    9.00   11.10
   0 -17  -4   11.00    8.50
   0 -17  -4   17.20   11.00
   0 -17  -4   15.90    8.10
   0  17  -5   -0.10    9.70
   0  17  -5   -1.60   11.00
   0  17   5   -2.20    8.90
   0  17   5    0.90    9.00
   0  17   5  -13.80    8.80
   0  17   5    2.00    9.30
   0 -17  -5   -0.80   11.00
   0 -17  -5    4.00    8.20
   0 -17  -5    3.10    8.60
   0 -17  -5   -4.80    8.90
   0  17   6   83.59   10.50
   0  17   6  106.49   11.00
   0  17  -6   67.29   11.10
   0  17   6  115.09   11.10
   0  17   6   80.69   10.30
   0 -17  -6  111.49   10.10
   0 -17  -6   70.69   10.10
   0 -17  -6   73.39   12.90
   0 -17  -6   82.39   10.10
   0  17   7    8.50   10.10
   0  17   7    4.90   10.50
   0  17   7  -10.60   10.80
   0 -17  -7    1.50   13.30
   0 -17  -7   22.90   10.90
   0 -17  -7    1.00   10.00
   0 -17  -7   -3.70   10.50
   0  18   0  328.57   16.60
   0  18   0  330.67   15.90
   0  18   0  328.97   16.50
   0  18   0  350.06   16.00
   0 -18   0  346.97   20.40
   0 -18   0  335.27   15.20
   0  18  -1   -2.50    7.10
   0  18  -1  -14.90   10.40
   0  18  -1  -15.40    7.90
   0  18   1   -7.20    8.10
   0  18   1   -4.10    8.00
   0  18   1   -1.90    7.70
   0 -18   1  -19.90    9.80
   0 -18  -1   -7.50   10.10
   0 -18  -1   -2.40    7.30
   0 -18  -1   -4.90    7.10
   0 -18  -1   -4.60    7.10
   0  18   2  383.46   18.10
   0  18   2  390.76   18.00
   0  18  -2  380.36   21.30
   0  18   2  366.16   18.00
   0  18   2  384.46   17.90
   0 -18  -2  394.76   22.20
   0 -18   2  395.56   21.70
   0 -18  -2  398.36   17.50
   0 -18  -2  378.96   17.70
   0  18  -3  -12.50   10.20
   0  18   3   -7.50    8.10
   0  18   3   15.60    8.70
   0  18   3   -4.20    8.20
   0  18   3    6.80    9.40
   0 -18  -3    8.90   11.00
   0 -18  -3  -17.90    9.10
   0 -18   3    7.00   10.80
   0 -18  -3   13.20   12.70
   0  18   4   81.19    9.90
   0  18   4   81.79    9.70
   0  18   4   84.49    9.90
   0  18  -4  103.99   10.70
   0  18   4   85.99    9.60
   0  18  -4   56.59   12.90
   0 -18  -4   73.79    9.10
   0 -18  -4   60.49   12.00
   0 -18  -4   82.89    9.50
   0 -18   4   81.69   12.90
   0  18  -5    2.80   10.00
   0  18   5    8.10    9.20
   0  18   5    4.50    9.00
   0  18  -5  -17.10   11.50
   0  18   5    3.70    9.40
   0  18   5  -10.40    9.50
   0 -18  -5   -2.40   15.40
   0 -18  -5   -4.80    8.80
   0 -18  -5    0.60    9.00
   0  18   6   37.50   10.80
   0  18   6   10.50    9.50
   0  18   6    9.60   10.10
   0  18   6    9.80    9.80
   0  18  -6   13.50   11.20
   0 -18  -6   17.60    9.70
   0 -18  -6   21.30    9.70
   0 -18  -6   18.20   13.10
   0 -18  -6   29.50    9.20
   0  19   0   -4.80    7.80
   0  19   0   -5.10    8.40
   0  19   0   -7.00    8.40
   0  19   0    4.80    7.50
   0 -19   0  -11.40   10.70
   0  19   1    4.80    8.40
   0  19  -1   11.00   13.60
   0  19   1  -14.50    8.00
   0  19   1    1.50    8.00
   0  19   1   -5.20    8.50
   0  19  -1    0.30    7.10
   0  19  -1   -0.80    8.10
   0  19  -1    6.20   10.50
   0  19  -1  -14.60    8.30
   0 -19  -1   -6.70    8.10
   0 -19  -1   -7.40   10.50
   0 -19  -1    6.20    7.30
   0 -19   1  -17.70   10.40
   0  19  -2  199.88   14.70
   0  19   2  245.68   15.20
   0  19   2  226.88   14.90
   0  19   2  181.88   15.20
   0  19   2  225.28   15.00
   0  19  -2  222.38   18.70
   0 -19  -2  236.78   14.10
   0 -19  -2  208.08   15.20
   0 -19   2  215.18   19.50
   0 -19  -2  234.58   19.70
   0 -19  -2  254.37   14.00
   0  19   3    2.00    8.40
   0  19   3  -14.60    8.50
   0  19   3   -6.40    9.20
   0 -19   3    1.10   11.50
   0 -19  -3    3.90    9.40
   0 -19  -3   -4.10    8.70
   0 -19  -3   -5.30   11.20
   0  19   4   -1.00    8.80
   0  19  -4  -15.30   10.90
   0  19   4   -8.20    8.90
   0  19   4   -7.30    8.80
   0  19   4    5.80    9.40
   0 -19  -4   -7.50   11.60
   0 -19   4    1.80   13.30
   0 -19  -4  -14.40    8.30
   0 -19  -4    3.90    8.90
   0  19   5    9.20    9.90
   0  19   5  -21.40    9.90
   0  19   5   12.30    9.50
   0  19  -5    7.50   10.60
   0  19   5  -12.30    9.60
   0 -19  -5    7.50    9.30
   0 -19  -5    5.60    9.40
   0 -19  -5  -12.90   12.70
   0  20   0   46.70    9.20
   0  20   0   16.00    8.80
   0  20   0   36.80    8.20
   0 -20   0   15.30   11.40
   0  20   1    2.10    8.00
   0  20  -1   -0.40    7.60
   0  20  -1  -22.30    8.60
   0  20   1    2.20    8.10
   0  20   1    3.90    8.70
   0  20   1  -18.70    8.90
   0 -20  -1    2.10    7.60
   0 -20  -1  -30.20   11.10
   0 -20   1   -3.10   11.30
   0  20   2  505.85   20.70
   0  20   2  465.15   21.10
   0  20   2  471.55   21.00
   0  20   2  494.45   20.70
   0  20  -2  503.15   33.60
   0 -20   2  505.25   25.10
   0 -20  -2  488.65   25.20
   0 -20  -2  469.15   19.80
   0 -20  -2  484.35   19.60
   0  20   3  -19.80    8.80
   0  20   3   24.20   14.10
   0  20   3    4.10    8.90
   0  20  -3    3.40   11.00
   0  20   3    1.70    9.90
   0 -20   3   14.80   12.50
   0 -20  -3  -32.30   12.10
   0 -20  -3    0.30   10.20
   0 -20  -3   10.60    8.70
   0  20   4   80.99   10.60
   0  20   4   72.89   10.30
   0  20   4   72.09   10.40
   0  20   4   93.49   10.70
   0 -20  -4   83.29   10.30
   0 -20   4   87.69   14.90
   0 -20  -4   61.49   15.00
   0  21   0    2.50    8.60
   0  21   0    7.10    8.30
   0  21   0   -1.70    9.10
   0 -21   0  -16.00   11.70
   0  21  -1   -1.50    7.80
   0  21   1   -0.10    8.60
   0  21   1    4.50    9.50
   0  21   1   -2.50    9.20
   0 -21  -1  -19.60   11.80
   0 -21   1    5.70   12.20
   0  21   2    5.90    8.90
   0  21   2   10.30    9.00
   0  21   2   16.00    9.80
   0  21   2   27.90    9.50
   0  21  -2    0.30   11.70
   0 -21  -2    2.30   12.60
   0 -21  -2   13.40    8.20
   0 -21   2   12.10   13.50
   0  21  -3   -4.40   15.70
   0  21   3  -21.60   10.00
   0  21   3   -1.20    9.70
   0  21   3   16.80    9.30
   0  21   3    4.10    9.20
   0 -21  -3    5.90    8.90
   0 -21  -3    3.20    9.30
   0 -21  -3   -4.40   16.20
   0 -21   3    8.30   13.50
   0  22   0  495.75   20.10
   0  22   0  443.36   21.40
   0  22   1    5.80    8.90
   0  22   1    0.30   10.00
   0 -22  -1  -40.40   20.60
   0 -22   1  -24.40   15.20
  -1   0  11  -13.60   10.30
   1   0 -11    1.80   10.00
   1   0 -11   16.00   10.10
   1   0 -11   -2.90   10.50
   1   0 -11   12.30   10.60
   1   0 -11    1.30   11.00
  -1   0  10   72.69   10.30
   1   0 -10   60.99   11.00
  -1   0  10   74.59   10.40
   1   0 -10   77.69   10.50
   1   0 -10   54.49    9.80
   1   0 -10   73.89   10.50
  -1   0   9   46.30    9.20
   1   0  -9   37.70    9.20
  -1   0   9   52.29    8.80
  -1   0   9   49.50    8.60
   1   0  -9   48.40    9.10
   1   0  -9   46.40    9.20
  -1   0   9   41.10    9.10
   1   0  -9   49.00   10.30
   1   0  -9   47.90    9.00
   1   0  -8  106.89    9.60
  -1   0   8  101.79    9.00
   1   0  -8  102.39    9.20
  -1   0   8   96.59    9.30
   1   0  -8  102.99    9.30
  -1   0   8  103.49    9.00
   1   0  -8  115.19    9.70
  -1   0   8  109.29    9.50
   1   0  -8  102.69   10.00
  -1   0   7   29.80    7.90
  -1   0   7   18.80    7.30
   1   0  -7   28.10    7.90
   1   0  -7   32.90    8.10
  -1   0   7   25.00    8.00
   1   0  -7   34.30    8.10
   1   0  -7   37.90    8.80
  -1   0   7   18.60    7.30
   1   0  -7   30.50    7.90
   1   0  -6   23.50    7.40
   1   0  -6   27.10    6.80
  -1   0   6   33.00    6.30
   1   0  -6   10.80    6.60
  -1   0   6   26.50    6.80
   1   0  -6   31.50    6.70
   1   0  -6   35.50    6.80
  -1   0   6   11.80    6.10
  -1   0   5   -4.20    5.10
   1   0  -5    7.90    5.10
   1   0  -5    5.90    5.20
  -1   0   5    2.60    5.10
   1   0  -5    7.60    5.30
   1   0  -5   -1.00    5.50
   1   0  -5    3.20    5.10
  -1   0   5    2.10    4.80
  -1   0   5    3.50    4.70
   1   0  -4  712.33   23.00
  -1   0   4  682.93   22.70
   1   0  -4  698.53   23.00
   1   0  -4  694.33   22.80
  -1   0   4  704.53   22.70
  -1   0   4  714.83   22.90
   1   0  -4  713.53   22.90
   1   0  -4  725.43   23.10
   1   0  -3    1.70    3.90
   1   0  -3   -4.00    3.90
   1   0  -3   -8.20    3.90
  -1   0   3    1.60    3.50
   1   0  -3   -1.20    3.90
  -1   0   3   -0.30    3.60
   1   0  -2  420.26   14.00
   1   0  -2  407.36   14.00
  -1   0   2  420.36   14.00
  -1   0   2  425.36   14.10
  -1   0   2  417.26   13.90
  -1   0   2  406.46   13.90
   1   0  -2  411.86   14.00
   1   0  -2  413.36   14.00
  -1   0   1    2.20    1.30
  -1   0   1    0.90    1.40
  -1   0   1   -0.60    1.30
   1   0  -1    5.40    1.50
   1   0  -1    7.40    1.50
   1   0  -1    5.80    1.50
   1   0  -1    6.70    1.50
  -1   0   1   -0.10    1.50
   1   0   1   -4.10    1.60
   1   0   1   -0.60    1.70
   1   0   1   -3.60    1.80
  -1   0  -1   -0.40    1.60
  -1   0  -1   -1.20    1.70
   1   0   1    0.20    1.70
  -1   0  -1   -2.70    1.90
  -1   0  -1   -2.10    1.60
   1   0   1   -1.20    1.60
  -1   0  -1   -4.10    1.70
  -1   0  -2  430.86   14.60
  -1   0  -2  422.06   14.50
   1   0   2  418.06   14.70
  -1   0  -2  413.86   14.50
   1   0   2  423.26   14.50
   1   0   2  421.26   14.40
  -1   0  -2  413.96   14.70
   1   0   2  428.46   14.60
   1   0   2  426.16   14.40
  -1   0  -2  427.96   14.40
   1   0   3    1.50    4.10
  -1   0  -3    0.50    4.10
  -1   0  -3    6.50    4.30
   1   0   3    0.60    4.30
   1   0   3   -3.20    4.20
  -1   0  -3    0.90    4.40
   1   0   3   -0.50    3.80
  -1   0  -3   -3.30    4.20
   1   0   3    2.90    3.80
   1   0   4  728.23   23.40
  -1   0  -4  716.03   23.30
   1   0   4  722.73   23.20
  -1   0  -4  711.53   23.50
   1   0   4  701.53   23.10
   1   0   4  730.13   23.30
   1   0   4  693.93   23.20
  -1   0  -4  713.53   23.20
  -1   0  -4  706.53   23.40
  -1   0  -5    6.40    5.30
   1   0   5   10.20    5.10
  -1   0  -5    5.60    5.40
  -1   0  -5   11.50    6.00
  -1   0  -5    1.50    6.10
   1   0   5    3.30    5.40
   1   0   5   -4.60    5.30
  -1   0  -5    8.20    5.50
   1   0   5    1.30    4.90
  -1   0  -6   34.10    7.80
  -1   0  -6   24.40    6.90
   1   0   6   30.50    6.60
  -1   0  -6   31.50    7.20
  -1   0  -6   36.10    7.00
   1   0   6   39.20    7.00
   1   0   6   39.20    7.20
  -1   0  -6   28.50    6.90
  -1   0  -7   34.90    8.40
   1   0   7   31.80    8.10
   1   0   7   17.00    8.00
  -1   0  -7   25.90    8.10
  -1   0  -7   28.20    9.00
  -1   0  -7   28.20    8.10
   1   0   7   29.30    7.60
   1   0   7   23.10    7.50
  -1   0  -7   33.70    8.00
  -1   0  -8   94.49    9.30
   1   0   8  104.49    9.10
   1   0   8   94.79    9.00
  -1   0  -8   93.39    9.40
   1   0   8  114.49    9.60
  -1   0  -8  100.49    9.80
   1   0   8  109.79    9.80
  -1   0  -8  122.89   10.50
  -1   0  -8   97.69    9.80
   1   0   9   32.30    9.00
   1   0   9   49.10    8.90
  -1   0  -9   27.90    9.00
  -1   0  -9   45.60   11.20
   1   0   9   48.50    9.20
  -1   0  -9   43.70    9.60
  -1   0  -9   38.30    9.80
  -1   0  -9   44.90    9.60
  -1   0  -9   44.40    9.70
   1   0  10   68.89   10.40
  -1   0 -10   77.59   10.60
  -1   0 -10   67.69   11.00
  -1   0 -10   63.19   10.30
   1   0  10   70.59   10.20
  -1   0 -10   46.80   10.30
   1   0  11    0.00   10.40
  -1   0 -11    1.70   10.50
  -1   0 -11   -2.30   11.30
  -1   0 -11    2.40   10.20
   1   0  11    2.80   10.40
  -1   0 -11   14.00   10.80
   1   1 -11  141.69   12.30
  -1   1  11  119.99   12.30
   1   1 -11  118.89   12.20
   1   1 -11  118.89   11.90
   1   1 -11  109.39   12.60
   1   1 -11   92.09   11.50
  -1   1  11  129.39   12.60
   1  -1 -11  136.69   12.40
  -1  -1  11  111.89   12.00
   1  -1 -11  113.39   12.40
  -1  -1  11  118.79   12.10
   1  -1 -11  152.38   12.40
   1  -1 -11  129.49   13.10
  -1   1  10   29.50    9.50
   1   1 -10   41.20    9.50
   1   1 -10   39.40    9.30
   1   1 -10   25.50    9.70
   1   1 -10   35.20    9.80
  -1   1  10    9.10    9.50
   1   1 -10   45.40   10.60
  -1  -1  10   27.70    9.80
   1  -1 -10   35.10    9.70
   1  -1 -10    0.30    9.20
  -1  -1  10   36.40    9.70
   1  -1 -10    1.80   11.60
   1  -1 -10   38.30    9.70
   1  -1 -10    7.50   10.10
   1   1  -9  697.03   25.00
   1   1  -9  674.93   28.50
  -1   1   9  660.83   24.90
   1   1  -9  621.84   24.40
  -1   1   9  624.74   25.00
   1   1  -9  634.14   34.00
  -1   1   9  639.84   24.60
   1   1  -9  627.24   24.60
  -1   1   9  628.84   25.50
   1  -1  -9  592.74   24.70
  -1  -1   9  614.44   24.30
   1  -1  -9  676.03   25.20
  -1  -1   9  679.13   25.00
   1  -1  -9  663.33   25.60
  -1  -1   9  624.44   24.40
   1  -1  -9  593.14   24.50
  -1  -1   9  685.73   24.90
   1  -1  -9  661.53   25.40
  -1   1   8   33.40    8.20
   1   1  -8   45.60    8.40
   1   1  -8   48.70    9.10
  -1   1   8   38.50    7.70
  -1   1   8   39.10    8.30
  -1   1   8   44.70    8.20
   1   1  -8   40.50    8.40
   1   1  -8   39.40    8.00
   1   1  -8   37.70    8.50
   1  -1  -8   49.20    8.60
   1  -1  -8   55.49    8.50
  -1  -1   8   46.80    8.40
   1  -1  -8   47.70    8.40
   1  -1  -8   40.90    9.10
  -1  -1   8   39.70    8.30
   1  -1  -8   44.70    8.30
  -1  -1   8   38.90    7.70
  -1  -1   8   41.30    7.70
   1   1  -7  617.54   23.20
  -1   1   7  594.34   23.20
  -1   1   7  642.64   23.20
   1   1  -7  597.14   23.60
   1   1  -7  623.84   23.10
   1   1  -7  593.44   22.90
   1   1  -7  616.54   22.70
  -1   1   7  582.94   22.70
  -1   1   7  586.04   22.80
   1  -1  -7  627.64   23.40
  -1  -1   7  617.54   22.40
   1  -1  -7  619.94   23.00
   1  -1  -7  598.24   23.80
  -1  -1   7  642.94   23.00
   1  -1  -7  578.14   23.00
  -1  -1   7  614.14   22.40
   1  -1  -7  603.04   23.20
  -1  -1   7  637.54   23.00
  -1   1   6   33.20    6.70
   1   1  -6   41.90    6.80
  -1   1   6   37.00    6.80
  -1   1   6   39.50    7.00
  -1   1   6   28.50    6.30
   1   1  -6   33.10    7.30
   1   1  -6   35.10    7.00
   1   1  -6   34.50    6.80
   1   1  -6   36.90    6.80
   1  -1  -6   33.80    6.70
  -1  -1   6   45.90    7.00
  -1  -1   6   39.10    6.20
   1  -1  -6   24.90    6.90
   1  -1  -6   31.40    7.50
  -1  -1   6   40.00    6.80
   1  -1  -6   38.60    7.00
   1  -1  -6   37.90    7.10
  -1  -1   6   25.20    6.10
   1   1  -5 1214.98   37.60
   1   1  -5 1192.68   37.80
  -1   1   5 1187.38   37.50
   1   1  -5 1225.98   37.70
  -1   1   5 1165.58   37.60
   1   1  -5 1190.08   37.50
   1   1  -5 1214.98   37.70
  -1   1   5 1188.78   37.70
  -1  -1   5 1206.78   37.60
   1  -1  -5 1201.58   37.90
  -1  -1   5 1217.28   37.60
   1  -1  -5 1165.38   37.50
   1  -1  -5 1182.48   37.70
  -1  -1   5 1176.08   37.40
   1  -1  -5 1216.28   37.70
   1  -1  -5 1202.08   37.80
  -1  -1   5 1186.18   37.30
  -1   1   4   71.99    5.20
   1   1  -4   67.79    5.40
   1   1  -4   70.19    5.30
   1   1  -4   73.89    5.60
   1   1  -4   77.69    5.60
  -1   1   4   74.39    5.20
   1   1  -4   65.79    5.10
   1  -1  -4   62.59    5.20
  -1  -1   4   73.59    5.40
   1  -1  -4   69.99    5.60
   1  -1  -4   78.49    5.70
  -1  -1   4   72.29    5.30
  -1  -1   4   70.89    4.90
   1  -1  -4   74.39    5.80
   1  -1  -4   76.89    5.40
  -1  -1   4   77.79    5.10
  -1   1   3 2800.42   83.89
   1   1  -3 2812.32   83.79
   1   1  -3 2753.32   83.69
  -1   1   3 2760.02   83.89
   1   1  -3 2853.31   83.79
   1   1  -3 2744.73   83.79
  -1   1   3 2770.22   83.79
   1   1  -3 2804.32   83.69
  -1   1   3 2789.92   83.79
   1  -1  -3 2746.83   83.79
   1  -1  -3 2728.83   83.89
  -1  -1   3 2721.23   83.69
  -1  -1   3 2830.02   83.69
  -1  -1   3 2749.23   83.69
   1  -1  -3 2775.42   83.79
  -1  -1   3 2803.82   83.79
   1  -1  -3 2779.62   83.89
   1   1  -2   87.09    4.70
   1   1  -2   68.89    6.10
   1   1  -2   90.79    8.00
   1   1  -2   75.99    6.30
  -1   1   2   77.49    4.90
  -1   1   2   82.89    5.10
  -1   1   2   81.99    5.10
  -1   1   2   68.79    6.50
  -1  -1   2   67.79    6.10
   1  -1  -2   75.19    4.90
   1  -1  -2   86.19    5.00
  -1  -1   2   73.29    6.00
   1  -1  -2   91.29    5.00
   1  -1  -2   82.09    5.10
  -1   1   0    1.20    1.50
   1  -1   0   -1.40    1.40
   1   1   2   88.29    5.50
  -1   1  -2   72.69    7.20
   1   1   2   88.59    7.40
   1   1   2   84.69    5.20
  -1   1  -2   87.09    6.70
  -1   1  -2   81.49    7.40
   1   1   2   75.99    7.10
  -1   1  -2   86.59    5.50
  -1   1  -2   93.39    5.30
   1   1   2   79.49    7.00
   1  -1   2   80.59    7.00
  -1  -1  -2   94.69    5.30
  -1  -1  -2   97.69    5.40
  -1  -1  -2   95.39    5.70
   1  -1   2   83.39    7.00
   1  -1   2   85.69    7.40
   1  -1   2   77.49    7.30
  -1  -1  -2   83.29    5.20
   1  -1   2   93.69    5.20
  -1   1  -3 2823.22   84.49
   1   1   3 2784.52   84.49
  -1   1  -3 2814.02   84.49
   1   1   3 2752.92   84.49
  -1   1  -3 2822.82   84.49
   1   1   3 2757.02   84.39
  -1   1  -3 2776.02   84.39
   1   1   3 2774.22   84.39
   1   1   3 2814.02   84.49
  -1   1  -3 2809.22   84.39
   1  -1   3 2798.12   84.49
  -1  -1  -3 2777.22   84.49
   1  -1   3 2773.42   84.39
   1  -1   3 2822.92   84.39
   1  -1   3 2809.62   84.39
  -1  -1  -3 2882.61   84.59
  -1  -1  -3 2799.02   84.49
   1  -1   3 2807.92   84.39
  -1  -1  -3 2769.92   84.39
  -1  -1  -3 2772.12   84.39
  -1   1  -4   77.19    6.00
  -1   1  -4   65.19    5.80
  -1   1  -4   78.59    5.80
   1   1   4   81.19    5.60
   1   1   4   69.99    5.60
  -1   1  -4   68.79    5.70
   1   1   4   76.09    5.90
   1   1   4   75.39    5.40
   1  -1   4   72.29    5.70
   1  -1   4   76.99    5.40
  -1  -1  -4   75.69    5.90
  -1  -1  -4   73.59    5.80
   1  -1   4   74.49    5.40
   1  -1   4   72.59    5.40
  -1  -1  -4   66.59    5.40
  -1  -1  -4   78.09    6.00
  -1  -1  -4   81.39    5.70
   1  -1   4   75.39    5.70
   1   1   5 1197.88   38.80
  -1   1  -5 1229.08   38.00
   1   1   5 1183.38   37.70
   1   1   5 1203.78   38.00
  -1   1  -5 1214.98   37.80
   1   1   5 1196.58   37.90
  -1   1  -5 1164.28   38.00
  -1   1  -5 1224.58   37.90
   1  -1   5 1243.58   37.90
  -1  -1  -5 1187.28   37.80
  -1  -1  -5 1174.18   38.90
   1  -1   5 1193.58   37.70
   1  -1   5 1224.78   37.90
   1  -1   5 1187.58   37.80
  -1  -1  -5 1199.88   38.00
  -1  -1  -5 1200.88   38.00
  -1  -1  -5 1207.48   38.20
  -1   1  -6   33.30    7.00
  -1   1  -6   40.10    7.80
  -1   1  -6   33.10    7.20
  -1   1  -6   46.80    7.40
  -1   1  -6   36.80    7.30
   1   1   6   37.20    6.70
   1   1   6   39.10    7.20
   1   1   6   44.90    7.10
   1   1   6   31.60    6.50
   1  -1   6   30.30    6.90
  -1  -1  -6   48.30    7.50
   1  -1   6   36.70    6.60
  -1  -1  -6   44.20    7.80
   1  -1   6   40.50    6.50
  -1  -1  -6   29.20    7.00
   1  -1   6   39.10    7.20
  -1  -1  -6   37.50    7.40
  -1  -1  -6   31.20    7.00
   1   1   7  628.84   23.50
  -1   1  -7  601.84   29.70
  -1   1  -7  615.84   23.70
   1   1   7  632.74   23.00
  -1   1  -7  594.54   24.10
   1   1   7  635.94   23.50
  -1   1  -7  615.74   23.30
  -1   1  -7  629.04   23.60
   1   1   7  572.94   22.90
  -1  -1  -7  576.44   23.10
  -1  -1  -7  633.54   23.60
  -1  -1  -7  601.44   23.30
   1  -1   7  620.04   23.30
   1  -1   7  635.04   23.30
   1  -1   7  613.54   22.80
  -1  -1  -7  638.94   23.60
  -1  -1  -7  611.34   24.10
   1  -1   7  606.04   22.70
  -1   1  -8   32.70    8.60
  -1   1  -8   55.39    8.50
  -1   1  -8   45.30   10.90
  -1   1  -8   43.20    8.90
   1   1   8   43.70    7.80
   1   1   8   58.49    8.10
  -1   1  -8   46.50    9.40
   1   1   8   57.79    8.60
   1   1   8   32.10    8.50
  -1   1  -8   41.60    9.00
  -1  -1  -8   50.29    8.70
  -1  -1  -8   31.90    8.20
  -1  -1  -8   38.20    9.00
  -1  -1  -8   48.80    9.30
   1  -1   8   45.80    8.60
   1  -1   8   50.49    8.50
  -1  -1  -8   45.30    8.80
   1  -1   8   55.29    8.10
   1  -1   8   47.40    8.00
   1   1   9  675.23   25.30
  -1   1  -9  619.34   24.90
  -1   1  -9  664.93   25.30
   1   1   9  657.73   25.30
   1   1   9  634.94   24.80
  -1   1  -9  627.74   25.70
  -1   1  -9  628.94   27.60
  -1   1  -9  664.23   25.40
   1   1   9  648.84   27.30
  -1   1  -9  632.14   24.70
  -1  -1  -9  670.13   25.50
   1  -1   9  638.64   24.50
  -1  -1  -9  667.73   25.70
  -1  -1  -9  607.14   25.10
   1  -1   9  635.04   24.40
  -1  -1  -9  651.23   26.10
   1  -1   9  740.83   32.20
   1  -1   9  687.83   25.10
  -1  -1  -9  610.74   24.80
   1   1  10   27.50    9.70
  -1   1 -10   29.20   10.60
  -1   1 -10   21.90    9.70
  -1   1 -10   18.00    9.80
   1   1  10   15.80    9.60
  -1   1 -10   24.30    9.70
  -1   1 -10   10.60    9.50
  -1  -1 -10   11.60   10.20
   1  -1  10   26.70    9.60
   1  -1  10   34.90    9.50
  -1  -1 -10   28.80    9.90
  -1  -1 -10   34.60   10.20
  -1  -1 -10    0.40    9.40
  -1  -1 -10   10.30    9.30
   1   1  11  132.99   12.60
  -1   1 -11  114.39   12.50
  -1   1 -11  152.68   13.00
  -1   1 -11  123.69   12.00
   1   1  11  122.89   12.70
  -1   1 -11  121.89   13.10
  -1   1 -11  122.69   13.50
  -1  -1 -11  123.29   12.90
  -1  -1 -11  124.79   12.60
   1  -1  11  123.79   12.50
   1  -1  11  133.79   12.90
  -1  -1 -11  126.29   12.50
  -1  -1 -11  126.19   12.50
   1   2 -11   18.80   11.20
  -1   2  11   21.10   10.50
   1   2 -11    2.40   15.10
   1   2 -11   32.90   10.60
  -1   2  11    5.70   10.40
   1   2 -11   24.60   10.60
   1   2 -11   -7.30   10.00
   1  -2 -11   28.50   10.80
   1  -2 -11   27.80   10.80
  -1  -2  11   16.90   10.50
  -1  -2  11   -5.80   15.20
   1  -2 -11   12.50   11.20
   1  -2 -11   15.40   10.40
   1   2 -10    0.60    9.20
   1   2 -10   23.00   10.30
   1   2 -10   -3.30    9.40
   1   2 -10   15.50    9.40
  -1   2  10    7.90    9.40
   1   2 -10   11.60    9.00
  -1   2  10   10.10    9.40
   1  -2 -10   19.20    9.50
   1  -2 -10   21.40    9.60
   1  -2 -10    9.40    9.70
   1  -2 -10   -4.00   10.00
   1  -2 -10    1.70    9.50
  -1  -2  10   16.30    9.40
  -1  -2  10   15.10    9.30
  -1   2   9  102.59   10.00
  -1   2   9   88.29    9.70
   1   2  -9  104.99    9.80
  -1   2   9   95.79   10.00
   1   2  -9  102.99   10.10
   1   2  -9   87.49   11.80
   1   2  -9   99.29    9.60
   1   2  -9   90.59   12.60
  -1  -2   9  106.29    9.50
   1  -2  -9   90.29   10.10
  -1  -2   9   99.09    9.50
  -1  -2   9   99.89    9.90
   1  -2  -9   93.09   12.90
  -1  -2   9   90.39    9.80
   1  -2  -9   94.49   10.20
   1  -2  -9   96.29   10.00
   1  -2  -9   83.99   10.70
  -1   2   8   35.10    8.00
  -1   2   8   53.79    8.60
   1   2  -8   39.90    8.20
   1   2  -8   49.40    8.60
  -1   2   8   36.70    9.50
   1   2  -8   39.10    8.00
  -1   2   8   35.90    7.90
   1   2  -8   43.80    8.50
   1   2  -8   46.10    9.10
   1  -2  -8   41.90    9.20
   1  -2  -8   50.09    8.80
  -1  -2   8   41.80    8.30
  -1  -2   8   40.70    7.60
   1  -2  -8   46.70    8.40
  -1  -2   8   41.90    7.60
   1  -2  -8   40.80    8.20
   1  -2  -8   50.09    8.50
  -1  -2   8   36.00    8.20
   1   2  -7   15.00    7.70
  -1   2   7   26.70    7.40
   1   2  -7   19.50    7.90
  -1   2   7   16.50    7.90
   1   2  -7   16.90    8.60
  -1   2   7   24.50    7.80
   1   2  -7    9.20    7.70
  -1   2   7   10.10    7.90
   1   2  -7    3.30    7.60
   1  -2  -7   19.30    8.70
   1  -2  -7   23.00    8.20
  -1  -2   7    1.90    6.80
  -1  -2   7   12.10    6.90
   1  -2  -7    7.10    7.90
  -1  -2   7   14.10    7.50
   1  -2  -7   22.80    7.90
   1  -2  -7   16.80    8.10
  -1  -2   7   23.20    7.70
   1   2  -6   50.69    7.20
   1   2  -6   42.10    7.10
  -1   2   6   31.10    7.20
   1   2  -6   47.70    7.10
   1   2  -6   37.40    7.40
  -1   2   6   51.59    7.10
   1   2  -6   41.20    6.80
  -1   2   6   58.19    7.30
  -1  -2   6   41.40    6.30
  -1  -2   6   51.89    6.90
  -1  -2   6   37.70    6.10
   1  -2  -6   30.60    7.10
   1  -2  -6   45.40    7.40
   1  -2  -6   56.79    7.60
   1  -2  -6   49.40    7.40
   1  -2  -6   49.20    7.80
  -1  -2   6   40.60    7.10
   1   2  -5    9.10    5.40
   1   2  -5    7.60    5.00
   1   2  -5    5.10    5.30
  -1   2   5   17.70    5.40
  -1   2   5    6.70    5.20
   1   2  -5    2.60    5.60
   1   2  -5   11.90    5.40
  -1  -2   5    9.70    4.70
  -1  -2   5   20.80    5.30
   1  -2  -5    6.50    5.80
   1  -2  -5   20.00    5.50
   1  -2  -5    8.20    5.40
  -1  -2   5   12.60    5.30
   1  -2  -5    4.20    6.00
  -1  -2   5   14.70    4.80
   1  -2  -5   11.20    5.50
   1   2  -4  480.05   16.70
  -1   2   4  490.45   16.70
  -1   2   4  492.25   16.80
   1   2  -4  449.95   16.30
   1   2  -4  478.25   16.60
  -1   2   4  483.25   17.00
   1   2  -4  481.05   16.60
  -1   2   4  495.65   16.80
   1   2  -4  461.35   16.60
  -1  -2   4  465.05   16.30
  -1  -2   4  478.35   16.50
   1  -2  -4  482.85   16.80
   1  -2  -4  487.65   16.90
   1  -2  -4  474.75   16.80
  -1  -2   4  470.15   16.30
   1  -2  -4  478.55   16.80
   1  -2  -4  503.25   17.10
  -1  -2   4  486.25   16.50
  -1   2   3 1426.36   43.30
   1   2  -3 1414.96   43.10
   1   2  -3 1422.56   43.20
  -1   2   3 1413.16   43.30
  -1   2   3 1422.06   43.40
   1   2  -3 1407.66   43.10
   1   2  -3 1405.76   43.20
  -1   2   3 1403.56   43.30
   1  -2  -3 1409.66   43.30
   1  -2  -3 1384.06   43.30
  -1  -2   3 1423.76   43.10
   1  -2  -3 1402.46   43.40
   1  -2  -3 1436.96   43.40
  -1  -2   3 1392.06   43.00
  -1  -2   3 1429.76   43.10
   1   2  -2   72.29    4.60
  -1   2   2   70.29    4.90
  -1   2   2   71.79    5.10
  -1   2   2   71.59    5.10
   1   2  -2   67.69    4.50
  -1   2   2   70.79    4.80
   1   2  -2   74.19    4.60
  -1  -2   2   68.69    4.10
   1  -2  -2   68.89    5.00
   1  -2  -2   78.69    5.20
  -1  -2   2   62.09    4.00
   1  -2  -2   68.89    4.90
   1  -2  -2   74.39    5.00
  -1  -2   2   70.29    4.40
  -1   2   1  807.02   24.20
  -1   2   1  779.82   24.20
  -1   2   1  707.73   25.30
  -1   2   1  803.92   24.20
   1   2  -1  797.32   24.30
   1  -2  -1  806.02   24.20
   1  -2  -1  791.12   24.20
   1  -2  -1  807.42   24.20
   1  -2  -1  798.72   24.20
  -1   2   0   -3.00    2.20
  -1   2   0   -2.00    1.70
  -1   2   0   -0.20    1.70
  -1   2   0   -3.70    1.60
  -1   2   0    0.80    1.60
   1  -2   0    0.00    1.60
   1  -2   0   -0.20    3.10
   1  -2   0    1.00    1.60
   1  -2   0   -0.40    1.80
   1  -2   0    2.50    1.50
   1  -2   0    2.30    1.60
   1   2   1  787.32   24.60
   1   2   1  790.62   24.40
   1   2   1  786.32   24.40
   1   2   1  827.42   24.40
  -1   2  -1  820.42   24.70
  -1   2  -1  795.12   24.50
  -1   2  -1  802.22   24.50
  -1   2  -1  809.12   24.90
  -1   2  -1  795.52   24.50
  -1   2  -1  779.12   24.50
   1   2   1  757.52   24.40
   1  -2   1  839.72   25.00
   1  -2   1  796.12   24.50
  -1  -2  -1  834.52   24.50
  -1  -2  -1  810.92   24.40
  -1  -2  -1  787.32   24.40
   1  -2   1  792.52   24.50
   1  -2   1  809.72   24.50
  -1  -2  -1  813.22   24.40
   1  -2   1  800.72   24.40
  -1  -2  -1  784.02   24.40
   1  -2   1  795.02   24.40
  -1   2  -2   70.29    5.30
  -1   2  -2   79.09    5.10
  -1   2  -2   83.09    5.20
  -1   2  -2   83.59    5.20
   1   2   2   62.69    4.90
  -1   2  -2   69.69    5.10
   1   2   2   61.89    4.80
  -1   2  -2   65.79    6.20
   1   2   2   64.69    5.20
  -1  -2  -2   70.09    5.00
  -1  -2  -2   72.59    5.30
   1  -2   2   70.09    6.80
   1  -2   2   73.19    4.80
  -1  -2  -2   65.49    5.10
   1  -2   2   65.89    4.80
   1  -2   2   72.69    5.00
   1  -2   2   70.59    5.00
  -1  -2  -2   67.99    5.00
   1  -2   2   78.59    6.80
  -1  -2  -2   69.09    4.90
  -1   2  -3 1432.46   43.90
  -1   2  -3 1439.76   44.70
   1   2   3 1429.16   43.90
  -1   2  -3 1417.96   43.90
  -1   2  -3 1428.76   43.80
   1   2   3 1421.56   43.80
   1   2   3 1447.26   43.90
   1   2   3 1429.26   43.90
  -1   2  -3 1436.96   43.90
  -1   2  -3 1403.76   43.80
  -1  -2  -3 1414.26   43.80
  -1  -2  -3 1418.76   43.90
   1  -2   3 1409.76   43.70
   1  -2   3 1420.26   43.70
   1  -2   3 1406.56   43.70
   1  -2   3 1452.15   43.90
  -1  -2  -3 1448.56   44.00
  -1  -2  -3 1423.46   43.90
   1  -2   3 1469.75   43.80
  -1  -2  -3 1450.85   43.90
   1   2   4  486.85   16.80
   1   2   4  475.05   16.80
   1   2   4  472.85   16.80
  -1   2  -4  469.65   16.90
  -1   2  -4  488.45   16.80
  -1   2  -4  493.05   18.60
  -1   2  -4  485.15   16.70
  -1   2  -4  476.95   16.80
   1   2   4  489.95   16.90
  -1   2  -4  490.35   17.10
  -1  -2  -4  494.05   17.00
   1  -2   4  470.35   16.40
   1  -2   4  470.05   16.50
  -1  -2  -4  480.45   17.00
  -1  -2  -4  464.45   17.10
   1  -2   4  479.05   16.90
  -1  -2  -4  471.75   16.90
   1  -2   4  485.55   16.80
  -1  -2  -4  471.95   16.70
   1  -2   4  472.65   16.60
   1   2   5   17.30    5.40
   1   2   5    8.10    5.40
  -1   2  -5   12.50    6.10
  -1   2  -5   11.80    7.40
   1   2   5    5.00    5.20
  -1   2  -5   11.00    5.70
   1   2   5   10.80    5.60
  -1   2  -5   12.20    5.70
  -1   2  -5   10.80    5.70
  -1  -2  -5    5.40    5.60
  -1  -2  -5   12.30    5.40
   1  -2   5   17.10    5.80
   1  -2   5    3.30    5.40
   1  -2   5   11.80    4.90
   1  -2   5   11.90    4.90
  -1  -2  -5   23.50    5.90
  -1  -2  -5   14.80    5.70
  -1  -2  -5   13.10    6.10
  -1   2  -6   57.29    7.50
  -1   2  -6   48.20    8.00
  -1   2  -6   48.80    7.60
   1   2   6   46.10    7.40
  -1   2  -6   35.00    7.00
   1   2   6   34.90    7.00
   1   2   6   52.09    7.50
   1   2   6   49.40    6.90
  -1   2  -6   50.39    9.10
   1  -2   6   46.40    6.70
  -1  -2  -6   47.30    7.50
   1  -2   6   57.29   13.10
  -1  -2  -6   65.59    9.20
   1  -2   6   50.89    6.70
   1  -2   6   55.09    7.30
  -1  -2  -6   40.20    7.90
  -1  -2  -6   57.69    7.60
  -1  -2  -6   50.39    7.60
  -1   2  -7   19.60    7.80
  -1   2  -7   19.40   10.00
   1   2   7   17.50    7.70
   1   2   7   11.40    9.30
   1   2   7   21.40    7.60
  -1   2  -7   14.70    8.20
  -1   2  -7    9.00    7.90
   1   2   7   15.60    8.10
  -1   2  -7   14.50    8.40
  -1   2  -7   12.00    8.90
  -1  -2  -7   35.10    9.00
  -1  -2  -7   18.30    8.20
   1  -2   7   25.70    8.00
  -1  -2  -7   24.30    8.40
   1  -2   7    6.30    7.30
  -1  -2  -7   43.00    8.60
  -1  -2  -7   33.70    8.00
   1  -2   7   10.50    7.20
   1  -2   7   18.70    8.00
   1   2   8   53.49    8.30
   1   2   8   38.40    8.50
  -1   2  -8   46.10    8.90
  -1   2  -8   42.40    9.20
  -1   2  -8   42.00    8.50
  -1   2  -8   54.59    8.20
  -1   2  -8   32.20    8.40
   1   2   8   55.99    8.20
   1   2   8   51.49    8.70
  -1   2  -8   39.00    9.80
   1  -2   8   48.20    7.90
   1  -2   8   46.30    8.40
   1  -2   8   42.60    8.60
  -1  -2  -8   51.29    9.60
  -1  -2  -8   45.80   11.00
   1  -2   8   57.99    8.00
  -1  -2  -8   53.39    8.40
  -1  -2  -8   41.60    8.90
  -1  -2  -8   49.70    8.90
  -1   2  -9  130.99   12.30
  -1   2  -9   82.19   11.30
   1   2   9  105.89   10.40
  -1   2  -9  101.49   10.30
  -1   2  -9  112.49   10.10
  -1   2  -9  108.99   11.10
   1   2   9   87.89    9.90
   1   2   9  123.39   10.30
   1   2   9   86.89    9.80
  -1   2  -9   96.79   10.20
   1  -2   9   99.79   10.10
  -1  -2  -9  116.59   10.80
   1  -2   9  105.19   10.10
   1  -2   9   76.29    9.40
   1  -2   9   79.39    9.50
  -1  -2  -9   85.79   10.00
  -1  -2  -9  107.09   10.40
  -1  -2  -9   97.69   10.30
  -1  -2  -9   94.39   11.00
  -1   2 -10   14.90   10.20
  -1   2 -10   26.20   10.60
   1   2  10    2.80    9.50
  -1   2 -10   18.80    9.30
  -1   2 -10   15.70    9.80
  -1   2 -10   31.50    9.90
   1   2  10   16.60   11.60
  -1  -2 -10    6.40    9.40
  -1  -2 -10   22.00   10.30
  -1  -2 -10    1.30    9.90
  -1  -2 -10    7.90    9.60
   1  -2  10    7.70    9.70
  -1  -2 -10   10.60   10.00
   1  -2  10   29.60   10.00
  -1   2 -11    2.40   10.70
   1   2  11    4.70   10.70
   1   2  11  -14.80   10.50
  -1   2 -11    8.90   11.30
  -1   2 -11   18.30   10.70
  -1   2 -11   31.40   10.40
  -1   2 -11   -3.90   10.00
  -1  -2 -11   11.60   10.90
  -1  -2 -11   27.80   11.60
   1  -2  11   15.70   10.70
  -1  -2 -11    2.50   10.60
  -1  -2 -11   18.10   10.90
   1  -2  11   20.60   17.60
  -1   3  11  223.28   17.90
   1   3 -11  209.58   18.70
  -1   3  11  193.48   18.20
   1   3 -11  199.88   16.30
   1   3 -11  181.68   17.40
   1   3 -11  166.78   13.50
   1  -3 -11  199.68   18.80
   1  -3 -11  187.78   17.50
  -1  -3  11  181.38   17.30
   1  -3 -11  197.08   13.60
  -1  -3  11  222.68   17.50
   1  -3 -11  207.88   18.20
   1   3 -10   -3.60    9.20
   1   3 -10    0.70    8.90
  -1   3  10   -2.80   12.00
   1   3 -10   -2.10    9.90
  -1   3  10    2.50    9.30
   1   3 -10   -2.50    8.80
   1   3 -10   12.70    9.10
   1  -3 -10    0.90    9.60
   1  -3 -10  -15.70    9.30
   1  -3 -10    5.00    9.20
  -1  -3  10   -6.80    8.80
  -1  -3  10   -1.10    9.10
   1  -3 -10    4.40   10.00
   1   3  -9  241.88   15.30
   1   3  -9  210.38   14.90
   1   3  -9  238.38   15.80
   1   3  -9  234.98   15.60
  -1   3   9  207.68   16.00
   1   3  -9  234.08   18.90
  -1   3   9  212.58   15.70
  -1   3   9  245.58   16.20
   1   3  -9  236.08   22.00
   1  -3  -9  230.08   16.40
  -1  -3   9  227.98   14.70
  -1  -3   9  234.28   15.40
   1  -3  -9  206.78   15.70
   1  -3  -9  200.38   15.70
  -1  -3   9  229.68   14.90
   1  -3  -9  236.68   16.10
  -1  -3   9  238.88   15.60
   1  -3  -9  234.68   17.00
  -1   3   8   70.49    8.90
   1   3  -8   81.79    9.00
  -1   3   8   76.29    8.40
   1   3  -8   62.39    8.80
   1   3  -8   57.99    8.50
  -1   3   8   58.39    8.50
   1   3  -8   58.89   10.70
   1   3  -8   58.59    9.30
  -1   3   8   67.09    8.60
   1   3  -8   56.39   14.20
   1  -3  -8   69.39    8.80
   1  -3  -8   54.19    9.40
   1  -3  -8   80.79    8.90
   1  -3  -8   74.09    9.20
  -1  -3   8   70.59    8.50
  -1  -3   8   71.29    7.90
   1  -3  -8   56.39    8.60
  -1  -3   8   80.39    8.80
  -1   3   7  772.32   26.80
   1   3  -7  719.53   26.40
  -1   3   7  738.93   26.70
   1   3  -7  747.53   26.60
  -1   3   7  772.62   27.00
   1   3  -7  782.12   26.90
   1   3  -7  748.33   27.20
   1   3  -7  730.63   26.80
   1  -3  -7  764.52   27.70
   1  -3  -7  751.02   26.90
  -1  -3   7  762.12   26.50
   1  -3  -7  718.73   26.70
   1  -3  -7  759.02   27.10
   1  -3  -7  777.52   27.10
  -1  -3   7  726.43   25.90
  -1  -3   7  778.82   28.50
  -1  -3   7  720.93   26.00
  -1   3   6  145.69   10.00
  -1   3   6  142.09   12.00
   1   3  -6  119.79   11.00
   1   3  -6  129.09    8.60
   1   3  -6  149.88   11.70
   1   3  -6  120.39   12.10
   1   3  -6  140.29   11.40
  -1   3   6  142.39    8.70
   1  -3  -6  129.39   12.70
   1  -3  -6  145.39   10.80
   1  -3  -6  124.99   12.00
   1  -3  -6  125.29   11.80
   1  -3  -6  146.49    9.10
  -1  -3   6  124.99   11.20
  -1  -3   6  129.39   10.10
  -1  -3   6  147.29   11.40
  -1  -3   6  120.19   10.20
  -1   3   5  791.02   25.50
   1   3  -5  756.62   24.90
  -1   3   5  749.33   25.20
   1   3  -5  774.32   25.10
  -1   3   5  753.52   25.30
   1   3  -5  753.32   26.30
   1   3  -5  853.01   28.60
   1   3  -5  765.82   25.10
   1  -3  -5  758.82   25.40
  -1  -3   5  769.32   25.00
  -1  -3   5  768.12   24.80
   1  -3  -5  690.23   29.80
   1  -3  -5  754.32   25.30
   1  -3  -5  767.32   25.70
  -1  -3   5  764.62   24.80
   1  -3  -5  751.22   25.40
  -1  -3   5  762.32   25.00
   1   3  -4  140.19    8.40
  -1   3   4  148.59    8.90
   1   3  -4  154.38    8.60
  -1   3   4  152.28    8.90
   1   3  -4  142.69   10.70
  -1   3   4  150.68    9.20
  -1   3   4  162.78    9.20
   1   3  -4  158.88    8.80
  -1  -3   4  139.49    8.20
   1  -3  -4  146.99    9.30
   1  -3  -4  150.28    9.00
   1  -3  -4  156.18    9.00
  -1  -3   4  155.08    7.90
   1  -3  -4  137.49    9.10
  -1  -3   4  146.39    8.60
  -1  -3   4  128.59    7.70
  -1   3   3 2005.90   60.29
   1   3  -3 1974.50   59.89
   1   3  -3 1963.60   59.99
   1   3  -3 1973.50   59.99
  -1   3   3 1977.40   60.19
   1   3  -3 1978.30   59.99
  -1   3   3 2009.20   60.19
  -1   3   3 1960.00   60.19
   1  -3  -3 2019.90   60.29
   1  -3  -3 2013.50   60.19
   1  -3  -3 1976.70   60.29
  -1  -3   3 1980.50   59.89
  -1  -3   3 1954.30   59.89
  -1  -3   3 1933.61   59.79
   1  -3  -3 1987.20   60.19
   1   3  -2   12.90    3.50
  -1   3   2   16.60    3.90
   1   3  -2   11.20    3.60
  -1   3   2   17.40    4.40
  -1   3   2   12.20    4.20
   1   3  -2    8.30    3.50
   1   3  -2   12.20    3.50
  -1   3   2   10.50    3.90
   1   3  -2    7.30    5.40
  -1  -3   2   13.00    3.20
   1  -3  -2    9.60    4.20
   1  -3  -2   14.50    4.00
  -1  -3   2    9.50    3.00
  -1  -3   2    6.30    2.90
   1  -3  -2    3.70    4.20
  -1  -3   2   10.30    3.20
   1  -3  -2    5.40    4.20
  -1   3   1 2651.33   79.89
  -1   3   1 2613.74   79.99
   1   3  -1 2742.13   79.99
  -1   3   1 2637.74   79.89
   1  -3  -1 2669.03   79.89
   1  -3  -1 2623.84   79.89
  -1  -3   1 2720.63   80.09
   1  -3  -1 2612.64   79.89
   1  -3  -1 2633.04   79.89
  -1   3   0 2029.80   61.39
  -1   3   0 2036.90   61.39
  -1   3   0 2099.09   61.79
  -1   3   0 1987.20   61.49
  -1   3   0 1986.90   61.39
   1  -3   0 2063.69   61.39
   1  -3   0 2020.50   61.39
   1  -3   0 2138.19   61.79
   1  -3   0 2043.80   61.39
   1  -3   0 2004.80   61.39
   1  -3   0 2035.30   61.39
  -1   3  -1 2694.93   80.39
   1   3   1 2713.73   79.89
   1   3   1 2615.94   79.89
  -1   3  -1 2729.83   80.09
  -1   3  -1 2666.03   79.89
  -1   3  -1 2663.63   79.99
   1   3   1 2583.34   79.89
   1   3   1 2654.73   79.89
  -1   3  -1 2616.74   79.89
  -1   3  -1 2626.64   79.99
   1  -3   1 2686.53   79.89
  -1  -3  -1 2672.83   79.89
   1  -3   1 2648.54   79.99
  -1  -3  -1 2737.43   79.89
  -1  -3  -1 2598.14   79.89
   1  -3   1 2634.44   79.89
  -1  -3  -1 2552.44   79.89
   1  -3   1 2679.33   79.89
   1  -3   1 2744.43   80.39
   1   3   2   10.10    4.10
   1   3   2   11.50    4.10
  -1   3  -2   20.00    4.30
  -1   3  -2    8.40    5.50
  -1   3  -2   15.40    4.30
  -1   3  -2   12.00    4.10
   1   3   2    5.30    4.20
   1   3   2    6.60    4.00
  -1   3  -2   16.80    4.50
   1   3   2    5.80    3.90
  -1   3  -2   19.00    4.30
  -1  -3  -2   17.60    4.00
  -1  -3  -2   10.10    4.10
   1  -3   2   15.40    3.80
   1  -3   2   11.20    5.20
   1  -3   2   16.20    4.10
   1  -3   2    7.20    3.90
  -1  -3  -2   11.00    3.90
   1  -3   2    6.10    3.70
  -1  -3  -2    9.50    3.90
   1  -3   2    9.90    3.80
  -1  -3  -2   13.50    4.40
   1   3   3 1947.01   60.59
   1   3   3 2011.90   60.69
  -1   3  -3 1970.70   60.69
  -1   3  -3 2004.80   61.39
  -1   3  -3 2024.70   60.69
  -1   3  -3 2058.09   60.79
  -1   3  -3 2006.90   60.59
   1   3   3 1985.90   60.69
  -1   3  -3 1968.40   60.59
   1  -3   3 2019.10   60.59
  -1  -3  -3 2070.69   60.79
   1  -3   3 1988.40   60.49
  -1  -3  -3 1962.80   60.59
  -1  -3  -3 1961.90   60.69
   1  -3   3 1986.50   60.49
   1  -3   3 1950.01   60.59
  -1  -3  -3 2014.90   60.69
   1  -3   3 1977.50   60.59
  -1  -3  -3 2015.40   60.79
   1   3   4  151.88    9.20
  -1   3  -4  152.28    9.10
  -1   3  -4  149.79    9.10
  -1   3  -4  180.38    9.30
  -1   3  -4  165.88   11.80
   1   3   4  155.28    9.10
  -1   3  -4  150.38    9.70
   1   3   4  151.78    9.50
  -1   3  -4  146.79   11.40
   1  -3   4  160.18    9.20
   1  -3   4  158.48    8.60
   1  -3   4  154.88    9.30
   1  -3   4  152.08    8.70
  -1  -3  -4  145.69    9.60
  -1  -3  -4  164.98    9.30
   1  -3   4  150.18    8.60
  -1  -3  -4  145.09    9.10
  -1  -3  -4  188.08   13.00
  -1  -3  -4  153.68    9.50
   1   3   5  775.62   25.80
  -1   3  -5  678.53   33.30
  -1   3  -5  790.22   25.90
  -1   3  -5  807.62   25.80
   1   3   5  789.32   25.80
   1   3   5  786.32   25.90
  -1   3  -5  781.52   25.90
   1   3   5  796.02   26.00
  -1   3  -5  792.72   25.80
  -1   3  -5  783.92   26.10
   1  -3   5  782.32   25.50
  -1  -3  -5  781.42   26.30
  -1  -3  -5  791.02   26.00
   1  -3   5  788.62   25.60
   1  -3   5  778.82   25.80
  -1  -3  -5  779.02   26.00
   1  -3   5  802.72   25.80
  -1  -3  -5  759.92   25.80
  -1  -3  -5  753.42   25.90
   1   3   6  156.28    8.80
   1   3   6  129.19   11.50
   1   3   6  127.69   15.10
   1   3   6  138.59   12.10
  -1   3  -6  124.39   11.80
  -1   3  -6  134.79   12.90
  -1   3  -6  134.99   12.20
  -1   3  -6  122.69   10.50
   1  -3   6  146.99   12.00
  -1  -3  -6  136.49   11.60
   1  -3   6  124.59   11.00
   1  -3   6  145.29   11.60
  -1  -3  -6  140.39    9.40
  -1  -3  -6  133.39    9.60
  -1  -3  -6  146.89    9.20
  -1  -3  -6  132.69   12.00
   1  -3   6  124.59   10.90
  -1   3  -7  731.03   26.50
   1   3   7  725.63   26.90
  -1   3  -7  736.63   29.20
   1   3   7  773.12   27.30
  -1   3  -7  770.02   27.20
   1   3   7  780.12   27.20
  -1   3  -7  772.62   27.10
  -1   3  -7  731.13   26.80
  -1   3  -7  777.12   27.70
   1   3   7  757.02   26.90
  -1  -3  -7  766.62   27.30
  -1  -3  -7  783.92   27.90
   1  -3   7  720.73   26.20
   1  -3   7  767.52   26.90
  -1  -3  -7  739.83   27.10
   1  -3   7  746.23   26.40
   1  -3   7  739.23   26.90
  -1  -3  -7  743.13   27.40
  -1  -3  -7  756.62   26.80
  -1   3  -8   38.80    8.40
  -1   3  -8   61.49    9.00
  -1   3  -8   57.69    9.50
   1   3   8   73.09    8.90
   1   3   8   72.49    8.80
   1   3   8   72.09    8.70
  -1   3  -8   71.59    9.00
  -1   3  -8   56.49    8.50
  -1   3  -8   50.19   10.10
   1   3   8   85.39    9.10
   1  -3   8   64.59    8.80
   1  -3   8   54.19    8.10
   1  -3   8   74.59    8.90
  -1  -3  -8   84.19    9.20
  -1  -3  -8   62.49    8.80
  -1  -3  -8   47.20    8.50
   1  -3   8   71.69    8.30
  -1  -3  -8   71.29    9.10
  -1  -3  -8   56.49    9.50
   1   3   9  179.78   15.50
  -1   3  -9  214.38   20.30
  -1   3  -9  255.87   20.70
  -1   3  -9  257.37   15.90
   1   3   9  231.88   16.30
   1   3   9  209.88   15.90
  -1   3  -9  269.77   17.60
  -1   3  -9  228.48   15.40
   1   3   9  249.48   16.30
  -1   3  -9  251.57   16.70
  -1  -3  -9  235.08   17.50
  -1  -3  -9  200.28   16.40
   1  -3   9  262.87   16.00
   1  -3   9  237.28   15.10
   1  -3   9  237.58   15.40
  -1  -3  -9  194.88   15.80
  -1  -3  -9  208.08   15.90
  -1  -3  -9  246.38   16.40
   1  -3   9  248.98   16.10
   1   3  10    6.70    9.40
   1   3  10  -14.80    9.20
  -1   3 -10    9.50    9.20
  -1   3 -10    1.60    9.70
  -1   3 -10    7.40    9.70
   1   3  10    2.20    9.20
  -1   3 -10   11.40    9.30
  -1   3 -10   -2.20   10.30
  -1  -3 -10    2.00    9.70
  -1  -3 -10   -6.10    9.70
   1  -3  10   -6.00    9.30
  -1  -3 -10    0.00   10.00
  -1  -3 -10   -9.10    9.70
  -1  -3 -10   -8.80    9.30
   1  -3  10    3.20    9.20
  -1   3 -11  192.68   16.80
  -1   3 -11  198.48   17.80
   1   3  11  202.78   18.40
  -1   3 -11  188.28   18.80
   1   3  11  224.38   18.00
  -1   3 -11  173.88   17.10
  -1   3 -11  190.68   14.00
   1  -3  11  183.58   13.50
   1  -3  11  195.88   17.60
  -1  -3 -11  188.78   19.00
  -1  -3 -11  204.48   18.50
  -1  -3 -11  179.98   17.20
  -1  -3 -11  193.08   14.20
  -1   4  11  -11.40   10.40
   1   4 -11   13.60   11.50
   1   4 -11   26.30   10.70
   1   4 -11    1.50   10.40
   1   4 -11   16.80    9.90
   1   4 -11   20.30   10.20
  -1   4  11   16.10   10.70
   1  -4 -11   10.20   10.70
   1  -4 -11    3.00   10.40
   1  -4 -11   -3.90   11.20
  -1  -4  11    6.10   10.30
  -1  -4  11    7.40   10.50
   1  -4 -11   14.70   10.70
   1   4 -10   20.90    9.30
   1   4 -10   42.20    9.70
   1   4 -10   36.40   10.30
   1   4 -10   16.00   10.00
   1   4 -10   23.30    9.10
  -1   4  10   24.60    9.60
  -1   4  10   42.20    9.90
   1  -4 -10   34.80   10.00
  -1  -4  10   21.30    9.20
   1  -4 -10   25.50    9.90
   1  -4 -10   12.50   10.10
   1  -4 -10   25.60    9.90
   1  -4 -10   24.40    9.30
  -1  -4  10    4.30    9.30
  -1   4   9   51.79    9.50
   1   4  -9   55.89    9.30
  -1   4   9   48.80    9.50
   1   4  -9   51.09    9.00
   1   4  -9   46.70    8.80
   1   4  -9   47.60   13.00
  -1   4   9   56.99    9.40
  -1   4   9   57.19   10.30
   1   4  -9   46.80   12.30
   1   4  -9   44.00    9.40
   1  -4  -9   64.19    9.80
   1  -4  -9   56.99    9.80
  -1  -4   9   68.89    8.80
   1  -4  -9   37.70    9.40
   1  -4  -9   45.10    9.10
  -1  -4   9   60.79    9.10
  -1  -4   9   63.79    8.70
  -1  -4   9   45.80    9.10
   1  -4  -9   45.70   10.00
  -1   4   8   19.20    8.10
   1   4  -8   20.80    8.70
  -1   4   8   19.90    7.80
   1   4  -8   25.10    7.90
   1   4  -8   21.70    8.30
  -1   4   8   26.70    8.10
   1   4  -8   34.20    9.90
   1   4  -8   22.50    7.90
   1   4  -8   27.80    7.80
  -1   4   8   13.30    7.90
   1  -4  -8   17.30    8.10
   1  -4  -8   21.70    8.30
   1  -4  -8   14.30    8.90
   1  -4  -8   17.90    8.20
  -1  -4   8    8.90    7.70
  -1  -4   8   27.80    7.10
   1  -4  -8   20.60    8.00
  -1  -4   8   22.90    7.20
  -1  -4   8   26.10    7.60
  -1   4   7  422.36   18.90
   1   4  -7  430.66   19.70
   1   4  -7  436.96   22.00
  -1   4   7  444.66   19.40
   1   4  -7  445.26   18.80
   1   4  -7  437.96   18.50
   1   4  -7  449.76   19.00
  -1   4   7  450.85   19.40
   1   4  -7  451.15   19.20
  -1  -4   7  446.86   18.70
   1  -4  -7  465.55   19.60
   1  -4  -7  439.86   20.20
  -1  -4   7  441.16   18.10
  -1  -4   7  428.06   17.70
   1  -4  -7  442.66   19.70
  -1  -4   7  427.16   18.50
   1  -4  -7  411.76   19.30
   1  -4  -7  431.76   19.40
   1   4  -6   -6.40    7.10
   1   4  -6    4.90    7.10
   1   4  -6   -6.90    6.30
  -1   4   6   15.20    7.10
   1   4  -6   -7.40    6.70
   1   4  -6  -10.50    8.60
   1   4  -6    3.00    6.80
  -1   4   6    5.60    6.60
   1  -4  -6   -5.60    6.90
  -1  -4   6   -5.10    5.60
   1  -4  -6    2.70    7.60
   1  -4  -6    3.10    7.00
   1  -4  -6   -5.30    6.90
   1  -4  -6    8.40    7.20
  -1  -4   6  -14.60    6.20
  -1  -4   6   -2.50    6.50
  -1  -4   6    3.30    5.90
   1   4  -5  124.29    9.40
  -1   4   5  129.89   10.30
   1   4  -5  128.89    7.50
   1   4  -5  118.99    9.10
  -1   4   5  134.29   10.20
  -1   4   5  132.19   10.20
   1   4  -5  131.09   10.50
  -1   4   5  115.09    9.50
   1  -4  -5  137.19   10.20
  -1  -4   5   94.49    8.40
  -1  -4   5  114.19    8.70
   1  -4  -5  129.79   10.70
   1  -4  -5  110.39   10.00
   1  -4  -5  134.49   10.00
   1  -4  -5  117.29   10.20
  -1  -4   5  116.19    9.50
   1   4  -4   71.19    5.60
  -1   4   4   83.59    8.00
   1   4  -4   84.29    5.80
  -1   4   4   90.89    6.20
   1   4  -4   87.59    7.50
  -1   4   4   83.09    6.20
   1   4  -4   79.19    6.40
  -1   4   4   81.19    6.10
   1   4  -4   84.09    7.60
   1  -4  -4   88.29    6.00
  -1  -4   4   72.99    6.70
   1  -4  -4   96.29    6.30
  -1  -4   4   84.29    5.60
   1  -4  -4   93.59    6.60
   1  -4  -4   87.29    6.10
   1  -4  -4   88.39    6.20
  -1  -4   4   79.49    5.20
  -1   4   3  576.14   18.90
   1   4  -3  545.75   18.70
   1   4  -3  574.54   19.90
   1   4  -3  558.94   18.30
   1   4  -3  571.84   18.30
  -1   4   3  565.94   18.80
   1   4  -3  564.24   18.30
  -1   4   3  558.84   18.70
  -1   4   3  567.74   18.90
   1   4  -3  558.24   18.30
   1  -4  -3  571.74   18.60
   1  -4  -3  557.04   18.80
   1  -4  -3  577.84   18.90
  -1  -4   3  569.84   18.10
  -1  -4   3  559.04   18.20
   1  -4  -3  554.34   18.80
  -1  -4   3  574.14   18.00
  -1  -4   3  553.64   18.00
  -1   4   2  605.04   19.80
   1   4  -2  615.04   19.10
  -1   4   2  601.54   19.70
  -1   4   2  605.24   19.80
  -1   4   2  600.24   19.60
   1   4  -2  623.64   20.50
   1  -4  -2  589.04   19.60
   1  -4  -2  616.54   19.70
   1  -4  -2  599.44   19.70
   1  -4  -2  608.54   19.80
  -1   4   1 9532.55  282.97
  -1   4   1 9294.17  282.67
  -1   4   1 9349.86  282.77
   1   4  -1 9567.04  282.87
  -1   4   1 9438.16  282.67
   1  -4  -1 9719.23  283.07
   1  -4  -1 9223.98  282.77
  -1  -4   1 9729.83  282.87
   1  -4  -1 9309.57  282.77
   1  -4  -1 9308.87  282.67
   1  -4  -1 9421.16  282.67
  -1   4   0    3.40    3.90
   1   4   0    5.30    3.90
  -1   4   0    1.70    5.20
  -1   4   0   -0.20    3.90
  -1   4   0    4.00    3.70
  -1   4   0    2.10    3.70
   1  -4   0    5.00    5.00
   1  -4   0    2.40    3.90
   1  -4   0    1.90    3.30
   1  -4   0    2.40    3.70
   1  -4   0   -4.50    3.70
  -1  -4   0    6.60    4.10
   1  -4   0    0.00    3.60
  -1   4  -1 9554.94  283.17
  -1   4  -1 9686.23  283.07
   1   4   1 9269.47  283.67
  -1   4  -1 9490.45  283.17
  -1   4  -1 9851.91  283.57
   1   4   1 9313.47  283.07
  -1   4  -1 9491.95  283.17
   1   4   1 9436.56  283.17
   1   4   1 9358.76  283.07
  -1  -4  -1 9746.83  283.07
   1  -4   1 9365.06  283.07
   1  -4   1 9518.65  283.07
  -1  -4  -1 9479.95  283.07
  -1  -4  -1 9159.48  283.07
  -1  -4  -1 9214.58  283.07
   1  -4   1 9432.46  283.17
  -1   4  -2  612.04   19.60
  -1   4  -2  607.54   19.50
   1   4   2  592.64   19.60
   1   4   2  600.34   19.50
   1   4   2  609.04   20.10
  -1   4  -2  610.14   20.80
   1   4   2  616.44   19.60
  -1   4  -2  607.44   19.50
  -1   4  -2  603.54   19.50
  -1   4  -2  597.64   19.60
  -1  -4  -2  594.44   19.50
   1  -4   2  595.84   19.20
   1  -4   2  596.94   19.50
  -1  -4  -2  595.04   19.40
  -1  -4  -2  621.84   19.60
  -1  -4  -2  612.84   19.50
   1  -4   2  620.44   20.80
   1  -4   2  591.94   19.30
   1  -4   2  590.74   19.30
  -1  -4  -2  610.64   19.60
  -1   4  -3  576.94   18.60
   1   4   3  563.84   18.60
  -1   4  -3  579.54   20.00
  -1   4  -3  563.84   18.50
  -1   4  -3  553.34   18.60
   1   4   3  571.24   18.60
   1   4   3  549.95   18.60
  -1   4  -3  560.84   18.60
   1   4   3  562.04   18.70
  -1   4  -3  568.04   18.50
  -1  -4  -3  563.34   18.80
  -1  -4  -3  554.64   18.60
   1  -4   3  553.44   18.50
  -1  -4  -3  560.34   18.60
  -1  -4  -3  548.75   18.60
   1  -4   3  566.54   18.50
   1  -4   3  557.74   18.40
   1  -4   3  549.45   18.20
   1  -4   3  542.35   18.20
  -1  -4  -3  549.74   18.50
  -1   4  -4   89.29    6.30
  -1   4  -4   74.59    6.30
  -1   4  -4  103.79   10.40
  -1   4  -4   89.29    6.30
  -1   4  -4   82.49    7.30
  -1   4  -4   83.49    6.00
   1   4   4   84.99    8.20
   1   4   4   86.89    6.00
  -1  -4  -4   77.39    6.00
  -1  -4  -4   90.69    6.30
   1  -4   4   88.29    6.00
  -1  -4  -4   89.49    5.90
   1  -4   4   72.79    7.30
  -1  -4  -4   98.19    6.70
   1  -4   4   77.09    7.40
   1  -4   4   82.89    5.90
  -1  -4  -4   81.49    6.20
   1  -4   4   71.59    5.30
   1   4   5  108.69   10.00
  -1   4  -5  111.49    9.70
  -1   4  -5  126.79    9.90
   1   4   5  115.29   10.20
  -1   4  -5  124.69    9.70
  -1   4  -5  133.99   10.60
  -1   4  -5  125.09   10.20
  -1   4  -5  126.59   10.20
   1   4   5  120.69    9.80
  -1  -4  -5  125.99   10.20
   1  -4   5  118.39    9.70
   1  -4   5  106.89    9.30
  -1  -4  -5  127.89   10.50
  -1  -4  -5  117.99   10.00
   1  -4   5  128.39    7.60
  -1  -4  -5  120.49    9.80
  -1  -4  -5  128.89   11.00
   1  -4   5  130.59   10.30
   1   4   6    5.40    6.90
  -1   4  -6    6.20    7.30
  -1   4  -6   -3.60    8.10
  -1   4  -6    1.50    7.00
  -1   4  -6   -4.50    7.00
   1   4   6   -0.70    7.00
  -1   4  -6   -4.60    7.60
   1   4   6  -10.70    6.80
   1   4   6   -1.30    6.70
   1  -4   6    7.70    6.20
  -1  -4  -6   -0.40    7.20
  -1  -4  -6   12.50    7.30
  -1  -4  -6    2.90    7.70
  -1  -4  -6   -9.10    6.60
  -1  -4  -6   -6.60    6.90
   1  -4   6   -8.70    6.80
   1  -4   6   10.60    7.00
   1  -4   6    2.10    6.00
  -1   4  -7  454.95   20.40
   1   4   7  437.36   19.50
  -1   4  -7  469.55   19.50
   1   4   7  476.25   19.70
   1   4   7  460.15   19.50
  -1   4  -7  407.26   18.90
  -1   4  -7  422.86   21.90
  -1   4  -7  481.55   19.90
   1   4   7  446.86   19.50
   1  -4   7  452.25   19.30
  -1  -4  -7  457.75   20.00
   1  -4   7  428.06   18.50
   1  -4   7  412.06   18.30
  -1  -4  -7  467.45   28.50
  -1  -4  -7  422.36   19.30
  -1  -4  -7  458.25   20.70
   1  -4   7  446.26   19.10
  -1  -4  -7  477.75   19.90
  -1   4  -8   -0.40    8.30
   1   4   8   12.00    8.10
  -1   4  -8    9.90    7.80
  -1   4  -8   15.80    8.90
   1   4   8   15.90    8.00
   1   4   8   27.60    8.40
  -1   4  -8   28.20    8.20
   1   4   8   25.60    8.30
  -1   4  -8   27.50    8.50
   1  -4   8   23.30    7.50
  -1  -4  -8   17.60    8.60
  -1  -4  -8   24.90    8.20
  -1  -4  -8   16.20    8.10
  -1  -4  -8   19.60    8.90
   1  -4   8   21.80    8.10
  -1  -4  -8   34.00    8.70
   1  -4   8   16.90    8.10
   1  -4   8   21.50    7.60
   1   4   9   60.99    9.50
   1   4   9   46.20    9.50
  -1   4  -9   65.29   10.90
  -1   4  -9   53.49    9.90
   1   4   9   49.20    9.50
   1   4   9   51.69    9.50
  -1   4  -9   65.19    9.30
  -1   4  -9   54.19    9.40
  -1   4  -9   61.19   10.00
  -1  -4  -9   68.89   10.00
   1  -4   9   59.19    9.40
  -1  -4  -9   56.09    9.80
   1  -4   9   36.70    8.60
   1  -4   9   54.99    8.90
  -1  -4  -9   48.70   10.40
   1  -4   9   69.09    9.50
  -1  -4  -9   45.70    9.80
  -1  -4  -9   76.09   12.40
   1   4  10   11.80    9.20
  -1   4 -10   16.90    9.30
   1   4  10   29.70    9.90
   1   4  10   17.50    9.60
  -1   4 -10   44.10   10.60
  -1   4 -10   22.80    9.70
  -1   4 -10   26.10    9.60
  -1   4 -10   32.10    9.80
   1  -4  10   19.90    9.80
  -1  -4 -10   21.30   10.00
  -1  -4 -10    9.70   10.10
   1  -4  10   22.40    9.50
  -1  -4 -10   16.20   10.60
  -1  -4 -10   35.70    9.70
  -1   4 -11   21.60   11.10
   1   4  11   19.70   10.80
  -1   4 -11   21.40   10.60
  -1   4 -11   -9.10   12.40
  -1   4 -11   11.00   11.70
  -1   4 -11    9.70   10.80
   1   4  11   13.20   10.70
   1  -4  11    7.20   11.30
  -1  -4 -11   28.90   12.10
  -1  -4 -11    7.90   11.10
  -1  -4 -11   20.70   11.40
   1  -4  11   18.90   11.00
  -1  -4 -11   -2.80   11.20
   1   5 -11   15.00   10.50
  -1   5  11   14.70   10.70
  -1   5  11   29.80   10.90
   1   5 -11   34.90   12.10
   1   5 -11   14.10   10.70
   1   5 -11    2.20   10.20
   1   5 -11   10.10    9.60
  -1  -5  11    8.80   10.50
  -1  -5  11   32.40   10.50
   1  -5 -11   24.10   10.90
   1  -5 -11   46.40   11.90
   1  -5 -11   46.90   13.40
   1  -5 -11   54.39   11.20
  -1   5  10   12.30    9.50
  -1   5  10   19.00    9.60
   1   5 -10   21.10    9.60
   1   5 -10   24.00    9.10
   1   5 -10   16.80   10.40
   1   5 -10    7.00    9.60
   1   5 -10   25.30    9.00
   1  -5 -10   13.10    9.70
  -1  -5  10   14.60    9.40
  -1  -5  10   11.60    9.20
   1  -5 -10   -2.80   10.00
   1  -5 -10   12.00    9.60
   1  -5 -10   14.00    9.70
   1   5  -9  249.48   15.80
   1   5  -9  223.48   22.10
   1   5  -9  230.78   16.30
  -1   5   9  227.38   16.40
  -1   5   9  235.78   15.80
   1   5  -9  237.28   15.00
   1   5  -9  233.28   15.10
  -1   5   9  237.68   16.00
  -1   5   9  234.98   16.10
  -1  -5   9  223.38   15.50
  -1  -5   9  245.18   14.70
  -1  -5   9  251.27   15.30
   1  -5  -9  242.48   16.80
   1  -5  -9  245.88   17.40
   1  -5  -9  204.28   16.00
   1  -5  -9  248.38   16.90
   1  -5  -9  265.97   17.40
   1   5  -8   -3.80   14.50
  -1   5   8    5.00    7.90
   1   5  -8   -6.00    7.70
   1   5  -8    8.70    8.70
   1   5  -8   -3.50    7.70
   1   5  -8   11.60    7.50
  -1   5   8    8.30    8.10
  -1   5   8    0.00    7.60
  -1   5   8    1.70    8.20
   1   5  -8   -2.20    8.20
   1  -5  -8   11.20    8.00
   1  -5  -8    3.80    8.20
   1  -5  -8   13.60    8.70
   1  -5  -8    9.70    7.90
  -1  -5   8   -2.00    7.30
  -1  -5   8    1.60    7.80
   1  -5  -8   12.70    8.40
  -1  -5   8   19.30    7.10
   1   5  -7 1278.77   41.10
  -1   5   7 1302.77   41.80
   1   5  -7 1227.58   40.90
   1   5  -7 1291.07   41.30
  -1   5   7 1242.48   41.60
   1   5  -7 1328.87   41.40
   1   5  -7 1294.47   41.70
   1   5  -7 1265.47   43.50
  -1   5   7 1226.48   41.60
   1  -5  -7 1329.27   41.80
  -1  -5   7 1213.78   40.50
   1  -5  -7 1189.08   47.90
  -1  -5   7 1228.68   40.60
  -1  -5   7 1280.07   41.00
   1  -5  -7 1307.17   41.90
  -1  -5   7 1334.47   41.10
   1  -5  -7 1296.37   42.20
   1  -5  -7 1259.47   41.40
  -1   5   6   26.90    7.20
   1   5  -6   28.80    7.20
   1   5  -6   30.50    6.80
  -1   5   6   43.60    7.60
   1   5  -6   23.20    9.00
   1   5  -6   24.40    7.70
  -1   5   6   51.59    7.80
   1   5  -6   41.60    7.10
   1   5  -6   37.80    7.30
   1  -5  -6   21.30    8.10
  -1  -5   6   29.80    6.50
   1  -5  -6   32.80    7.40
   1  -5  -6   35.00    7.50
  -1  -5   6   34.20    6.30
  -1  -5   6   31.40    6.00
  -1  -5   6   42.30    7.00
   1  -5  -6   39.70    7.40
   1  -5  -6   40.20    7.30
  -1   5   5 1527.85   47.60
  -1   5   5 1542.95   47.70
   1   5  -5 1504.75   50.69
  -1   5   5 1531.15   47.60
  -1   5   5 1541.55   47.80
   1   5  -5 1501.15   47.20
   1   5  -5 1527.65   47.30
   1  -5  -5 1564.64   47.70
   1  -5  -5 1553.04   47.80
  -1  -5   5 1512.95   47.10
   1  -5  -5 1503.95   47.50
   1  -5  -5 1523.15   47.80
  -1  -5   5 1493.05   47.00
   1  -5  -5 1545.65   47.70
  -1  -5   5 1490.45   46.90
  -1   5   4   69.59    5.80
  -1   5   4   50.89    5.70
  -1   5   4   61.69    5.90
   1   5  -4   56.59    5.10
   1   5  -4   53.69    5.20
   1   5  -4   50.29    5.30
   1   5  -4   63.59    6.20
   1   5  -4   46.80    6.70
   1   5  -4   55.09    5.20
  -1   5   4   53.29    5.60
   1  -5  -4   55.19    6.00
  -1  -5   4   53.79    4.50
  -1  -5   4   56.69    4.50
   1  -5  -4   62.99    6.60
  -1  -5   4   60.09    5.00
  -1  -5   4   56.49    4.80
   1  -5  -4   52.69    5.80
   1  -5  -4   60.49    6.10
   1  -5  -4   58.99    5.60
  -1   5   3 5482.05  166.18
  -1   5   3 5466.35  166.08
   1   5  -3 5394.66  165.78
   1   5  -3 5386.26  165.78
   1   5  -3 5573.14  165.78
   1   5  -3 5659.23  166.58
  -1   5   3 5589.54  166.08
   1   5  -3 5552.24  165.78
  -1   5   3 5573.24  166.18
   1   5  -3 5499.35  165.78
   1  -5  -3 5573.64  166.08
   1  -5  -3 5506.85  166.08
   1  -5  -3 5588.34  166.18
  -1  -5   3 5587.04  165.68
  -1  -5   3 5364.26  165.68
  -1  -5   3 5584.54  165.78
   1  -5  -3 5601.34  166.18
   1   5  -2 2223.98   66.09
  -1   5   2 2135.79   65.59
  -1   5   2 2161.58   65.59
  -1   5   2 2134.49   65.59
  -1   5   2 2150.78   65.69
   1  -5  -2 2110.49   65.59
   1  -5  -2 2164.58   65.69
   1  -5  -2 2148.58   65.59
  -1  -5   2 2225.28   66.09
   1  -5  -2 2189.78   65.59
  -1   5   1   -1.20    3.80
  -1   5   1    3.60    4.00
  -1   5   1   12.90    3.90
  -1   5   1   11.10    4.10
   1   5  -1   10.90    4.60
   1  -5  -1    7.60    3.60
   1  -5  -1   13.00    5.20
  -1  -5   1    9.00    4.30
   1  -5  -1    7.90    3.70
   1  -5  -1    5.00    3.70
   1  -5  -1    9.30    3.70
  -1   5   0  171.58    8.20
  -1   5   0  173.68    8.20
   1   5   0  197.58    9.20
  -1   5   0  176.88   10.70
  -1   5   0  173.98    8.30
  -1   5   0  170.78    8.50
   1   5   0  175.98    7.40
   1  -5   0  189.88   10.50
   1  -5   0  158.78    8.00
  -1  -5   0  218.08    8.90
   1  -5   0  167.78    8.20
   1  -5   0  178.08    8.10
   1  -5   0  175.08    8.20
   1   5   1   14.00    3.60
  -1   5  -1    7.50    4.10
   1   5   1   11.50    3.50
  -1   5  -1   13.60    4.30
  -1   5  -1   13.50    3.80
  -1   5  -1    8.30    5.30
   1   5   1    9.90    3.40
   1   5   1   11.10    3.60
  -1   5  -1    9.80    4.50
  -1   5  -1    8.00    3.80
  -1  -5  -1    7.60    3.30
  -1  -5  -1    6.30    4.20
   1  -5   1    6.20    3.60
  -1  -5  -1   17.20    3.40
  -1  -5  -1    4.50    3.30
   1  -5   1    4.50    3.60
  -1  -5  -1    9.50    3.30
   1  -5   1   16.90    5.20
   1  -5   1    6.50    3.40
   1  -5   1    5.10    3.30
  -1   5  -2 2137.79   65.19
   1   5   2 2170.28   65.29
   1   5   2 2114.59   65.39
   1   5   2 2105.49   65.29
  -1   5  -2 2152.28   65.29
  -1   5  -2 2176.78   65.19
  -1   5  -2 2145.59   65.29
  -1   5  -2 2231.18   66.09
  -1   5  -2 2172.58   65.29
  -1  -5  -2 2194.98   65.29
  -1  -5  -2 2090.29   65.29
  -1  -5  -2 2161.68   65.29
   1  -5   2 2259.37   66.09
  -1  -5  -2 2152.28   65.29
   1  -5   2 2198.98   65.19
   1  -5   2 2134.99   65.09
   1  -5   2 2122.39   65.19
   1  -5   2 2156.88   65.19
  -1  -5  -2 2107.29   65.19
  -1   5  -3 5546.45  167.28
   1   5   3 5494.75  167.28
   1   5   3 5554.64  167.38
  -1   5  -3 5612.84  167.28
  -1   5  -3 5602.44  167.18
   1   5   3 5465.95  167.38
  -1   5  -3 5653.83  168.08
  -1   5  -3 5578.74  167.18
  -1   5  -3 5622.84  167.28
   1   5   3 5585.04  167.28
  -1  -5  -3 5591.74  167.38
   1  -5   3 5604.74  167.18
   1  -5   3 5710.33  168.08
  -1  -5  -3 5586.04  167.28
  -1  -5  -3 5472.55  167.38
  -1  -5  -3 5482.45  167.28
   1  -5   3 5498.45  167.08
   1  -5   3 5514.95  167.08
   1  -5   3 5581.54  167.18
  -1  -5  -3 5632.04  167.38
   1   5   4   65.79    5.70
  -1   5  -4   60.09    5.80
   1   5   4   50.39    5.60
  -1   5  -4   64.29    5.70
   1   5   4   50.89    5.80
  -1   5  -4   50.09    6.80
  -1   5  -4   63.19    5.70
  -1   5  -4   45.90    5.30
  -1   5  -4   52.79    5.80
   1  -5   4   50.89    5.10
  -1  -5  -4   57.29    5.60
  -1  -5  -4   53.19    5.70
  -1  -5  -4   53.89    5.70
   1  -5   4   54.99    5.70
   1  -5   4   54.49    5.50
   1  -5   4   51.89    4.90
  -1  -5  -4   60.99    6.20
   1  -5   4   53.19    5.10
  -1  -5  -4   51.89    5.80
   1   5   5 1494.95   47.50
  -1   5  -5 1535.35   47.40
   1   5   5 1489.75   47.70
  -1   5  -5 1490.55   47.40
  -1   5  -5 1504.45   48.80
  -1   5  -5 1497.85   47.30
  -1   5  -5 1540.25   47.70
   1   5   5 1515.25   47.60
  -1   5  -5 1555.64   47.50
  -1  -5  -5 1519.85   47.60
  -1  -5  -5 1568.34   47.90
  -1  -5  -5 1494.35   47.60
   1  -5   5 1546.55   47.40
   1  -5   5 1543.35   47.30
  -1  -5  -5 1543.15   47.70
   1  -5   5 1523.05   47.20
   1   5   6   29.90    7.30
  -1   5  -6   36.10    7.50
  -1   5  -6   38.40    9.00
  -1   5  -6   37.30    7.80
   1   5   6   42.10    7.80
  -1   5  -6   26.00    8.10
   1   5   6   28.80    7.40
   1   5   6   34.60    7.60
  -1   5  -6   26.60    7.40
  -1  -5  -6   29.10    7.40
  -1  -5  -6   29.60    8.20
  -1  -5  -6   33.90    7.60
  -1  -5  -6   24.80    7.50
  -1  -5  -6   22.80    7.70
   1  -5   6   53.39    7.70
   1  -5   6   38.60    7.30
   1  -5   6   20.40    6.50
   1  -5   6   34.20    6.40
   1   5   7 1294.97   41.90
  -1   5  -7 1190.78   43.50
   1   5   7 1294.37   41.80
  -1   5  -7 1297.77   41.80
  -1   5  -7 1309.37   42.30
   1   5   7 1301.77   42.10
   1   5   7 1242.38   41.80
  -1   5  -7 1314.07   41.70
  -1  -5  -7 1287.17   42.00
  -1  -5  -7 1281.37   41.60
   1  -5   7 1237.38   41.10
  -1  -5  -7 1250.57   41.90
   1  -5   7 1291.97   42.80
   1  -5   7 1294.17   41.50
   1  -5   7 1236.48   41.10
  -1  -5  -7 1342.17   42.50
  -1  -5  -7 1296.77   42.10
  -1   5  -8    7.70    8.00
   1   5   8    0.10    8.00
   1   5   8   20.80    8.10
  -1   5  -8    3.90    8.20
  -1   5  -8    2.20    8.80
  -1   5  -8    5.10    8.90
  -1   5  -8    6.20   10.50
   1   5   8    7.60    8.30
  -1   5  -8   -2.20    8.40
   1   5   8    1.60    7.90
  -1  -5  -8   12.70    8.10
  -1  -5  -8   19.40    8.50
   1  -5   8    8.80    7.80
   1  -5   8   -2.00    7.90
   1  -5   8    3.70    8.30
  -1  -5  -8    6.10    9.00
   1  -5   8   12.80    8.60
  -1  -5  -8   11.40    8.40
  -1  -5  -8    7.70    8.20
  -1   5  -9  228.58   15.60
  -1   5  -9  238.28   16.10
   1   5   9  205.38   15.80
  -1   5  -9  249.78   17.20
  -1   5  -9  241.58   16.50
   1   5   9  267.97   18.40
   1   5   9  225.58   16.40
   1   5   9  228.38   15.80
  -1   5  -9  234.68   15.50
  -1  -5  -9  225.28   15.90
  -1  -5  -9  219.08   16.00
   1  -5   9  253.57   16.50
  -1  -5  -9  228.28   16.90
   1  -5   9  228.58   16.10
  -1  -5  -9  245.78   16.90
  -1  -5  -9  214.38   17.50
   1  -5   9  227.58   15.70
   1  -5   9  248.18   15.80
   1   5  10   14.00    9.40
  -1   5 -10    2.60   10.40
  -1   5 -10   10.50    9.80
  -1   5 -10   16.80    9.40
  -1   5 -10   29.50    9.70
  -1   5 -10    9.80   10.00
   1   5  10    5.30    9.40
   1   5  10   -3.40    9.50
  -1  -5 -10   42.80   18.40
  -1  -5 -10   10.40   10.20
   1  -5  10   18.40    9.80
  -1  -5 -10   -9.70    9.60
  -1  -5 -10    9.80    9.90
   1  -5  10   16.30    9.90
   1   5  11   31.20   10.90
  -1   5 -11   25.70   12.50
  -1   5 -11   19.50   11.00
  -1   5 -11   30.40   12.00
   1   5  11   36.90   11.30
  -1   5 -11   41.40   11.70
  -1   5 -11   19.30   10.50
  -1  -5 -11   21.30   11.40
   1  -5  11    9.90   11.20
   1  -5  11   40.50   11.20
  -1  -5 -11   48.20   11.70
  -1  -5 -11   11.50   11.40
  -1  -5 -11    6.80   11.30
   1   6 -10    0.00    9.00
  -1   6  10    1.60   15.10
  -1   6  10   10.50    9.60
   1   6 -10   11.70    9.00
  -1   6  10   14.40    9.80
   1   6 -10   18.80   10.60
   1   6 -10    3.40    9.70
   1   6 -10    4.70    8.90
  -1  -6  10    9.10    9.20
   1  -6 -10   12.20   10.20
  -1  -6  10   -0.40    9.40
   1  -6 -10   17.80   10.10
   1  -6 -10   -2.10    9.60
   1  -6 -10   -5.80    9.50
   1   6  -9   -1.80   12.30
   1   6  -9    6.90    8.70
  -1   6   9    6.00    8.80
  -1   6   9   -4.60    8.70
   1   6  -9   -1.00    8.60
   1   6  -9   12.10    8.50
  -1   6   9   -1.20    9.90
   1   6  -9    2.20    9.10
   1  -6  -9    5.70    9.00
   1  -6  -9   -3.60    9.10
  -1  -6   9    2.10    8.30
  -1  -6   9   24.40    8.70
   1  -6  -9    8.90    8.70
   1  -6  -9    8.60    8.90
   1  -6  -9    7.80    9.40
  -1  -6   9   -1.70    8.10
   1   6  -8  -13.80    8.10
   1   6  -8   16.50    7.60
   1   6  -8   -5.90    8.50
   1   6  -8   -4.40    7.60
   1   6  -8   10.00   11.90
  -1   6   8   -9.50    8.20
   1   6  -8   -7.20    8.00
  -1   6   8    6.80    8.00
  -1   6   8   -0.40    7.70
  -1   6   8    6.20    8.10
   1  -6  -8   -7.60    8.00
   1  -6  -8   -3.10    8.30
   1  -6  -8   -3.50    8.80
   1  -6  -8    0.20    8.10
  -1  -6   8   -4.00    7.40
  -1  -6   8    0.70    8.10
  -1  -6   8   -0.30    7.20
   1  -6  -8    8.60    7.80
  -1  -6   8   -2.30    6.70
   1   6  -7   54.09    9.70
  -1   6   7   73.09    8.80
   1   6  -7   61.99    8.00
   1   6  -7   66.39    9.40
   1   6  -7   79.99    8.90
  -1   6   7   90.59    9.20
   1   6  -7   57.99    8.40
   1   6  -7   60.69   10.10
   1  -6  -7   81.29    9.20
  -1  -6   7   67.29    7.40
  -1  -6   7   81.89    8.30
   1  -6  -7   87.89    9.80
   1  -6  -7   86.69    8.90
   1  -6  -7   76.09    8.60
  -1  -6   7   38.60    8.50
   1  -6  -7   68.99    9.10
  -1  -6   7   60.79    7.20
  -1   6   6  286.67   15.60
   1   6  -6  308.67   15.10
  -1   6   6  316.07   15.40
   1   6  -6  299.57   14.60
   1   6  -6  288.47   15.40
   1   6  -6  278.17   17.70
   1   6  -6  278.77   14.20
  -1   6   6  272.97   15.30
  -1   6   6  339.17   15.70
   1  -6  -6  292.47   15.40
  -1  -6   6  307.07   14.40
  -1  -6   6  283.67   13.50
  -1  -6   6  264.67   13.20
   1  -6  -6  286.07   15.00
   1  -6  -6  281.87   15.70
   1  -6  -6  294.87   16.20
   1  -6  -6  312.17   15.50
   1   6  -5   29.20    6.10
   1   6  -5   16.60   10.10
  -1   6   5   20.90    6.70
  -1   6   5   19.30    6.30
   1   6  -5   24.20    5.90
  -1   6   5   27.50    6.70
   1   6  -5   28.10    7.80
  -1   6   5   28.40    6.50
   1   6  -5   19.00    5.80
   1  -6  -5   19.20    6.30
   1  -6  -5   24.20    6.40
   1  -6  -5   18.30    6.60
   1  -6  -5   12.70    7.10
  -1  -6   5   16.90    5.50
   1  -6  -5   21.80    6.50
  -1  -6   5   25.50    5.80
  -1  -6   5   20.90    6.00
  -1  -6   5   21.60    4.90
   1   6  -4   45.80    5.30
  -1   6   4   40.90    5.60
  -1   6   4   54.19    6.20
  -1   6   4   54.49    5.80
   1   6  -4   52.39    5.30
   1   6  -4   49.90    4.90
  -1   6   4   50.69    5.90
   1   6  -4   44.10    6.80
   1   6  -4   48.40    5.10
   1   6  -4   55.89    5.10
  -1  -6   4   39.60    4.90
   1  -6  -4   49.80    5.90
   1  -6  -4   50.49    6.10
   1  -6  -4   49.00    6.20
  -1  -6   4   41.70    4.40
  -1  -6   4   39.80    4.40
   1  -6  -4   43.00    5.60
  -1  -6   4   47.60    5.00
  -1   6   3  508.35   17.70
   1   6  -3  527.95   18.90
  -1   6   3  511.15   17.90
  -1   6   3  499.55   22.40
   1   6  -3  511.65   16.80
   1   6  -3  512.35   16.90
   1   6  -3  540.65   17.60
  -1   6   3  500.85   17.70
   1  -6  -3  497.95   17.60
  -1  -6   3  501.35   16.50
   1  -6  -3  510.05   17.80
   1  -6  -3  504.45   17.70
   1  -6  -3  525.35   17.90
  -1   6   2  582.74   19.40
  -1   6   2  580.64   19.20
  -1   6   2  584.44   19.30
  -1   6   2  576.84   19.10
   1   6  -2  591.04   20.10
   1  -6  -2  573.34   19.20
   1  -6  -2  573.04   19.30
   1  -6  -2  583.54   19.20
   1  -6  -2  570.74   19.10
  -1  -6   2  616.24   20.00
   1   6  -1 1924.11   56.79
  -1   6   1 1804.52   56.29
  -1   6   1 1833.02   56.49
  -1   6   1 1860.61   56.39
  -1   6   1 1853.61   56.49
   1  -6  -1 1813.72   56.29
   1  -6  -1 1880.01   57.09
   1  -6  -1 1798.52   56.39
   1  -6  -1 1871.31   56.39
   1  -6  -1 1834.42   56.39
  -1  -6   1 1957.20   56.79
  -1   6   0    6.10    3.70
  -1   6   0    4.00    5.30
  -1   6   0    8.40    3.80
   1   6   0    1.90    3.00
   1   6   0   -0.70    2.90
   1   6   0    1.70    4.40
  -1   6   0    4.30    3.60
  -1   6   0    2.70    3.80
   1  -6   0    0.70    3.50
   1  -6   0    0.20    3.40
  -1  -6   0    1.00    4.50
   1  -6   0    1.80    3.60
  -1  -6   0    3.30    2.60
   1  -6   0    4.20    3.60
   1  -6   0   -4.80    5.20
  -1   6  -1 1845.72   55.69
  -1   6  -1 1837.92   55.69
  -1   6  -1 1815.32   55.59
  -1   6  -1 1817.02   55.69
  -1   6  -1 1834.52   55.59
  -1   6  -1 1889.71   56.49
   1   6   1 1798.62   55.49
   1   6   1 1853.11   55.59
   1   6   1 1825.52   55.59
   1   6   1 1799.22   55.59
   1  -6   1 1831.22   55.59
  -1  -6  -1 1853.91   55.49
   1  -6   1 1852.51   55.59
   1  -6   1 1895.61   56.49
   1  -6   1 1828.82   55.59
  -1  -6  -1 1797.02   55.49
  -1  -6  -1 1780.42   55.49
  -1  -6  -1 1874.81   56.09
   1   6   2  562.74   18.60
  -1   6  -2  586.74   20.10
  -1   6  -2  552.94   18.60
   1   6   2  573.84   18.60
  -1   6  -2  562.44   18.70
  -1   6  -2  567.14   18.60
   1   6   2  570.64   18.70
  -1   6  -2  555.24   18.60
  -1   6  -2  567.04   18.50
   1   6   2  559.54   18.70
   1  -6   2  573.34   18.50
   1  -6   2  607.34   20.20
  -1  -6  -2  571.94   18.60
  -1  -6  -2  578.34   18.60
   1  -6   2  553.74   18.30
  -1  -6  -2  586.64   18.60
  -1  -6  -2  541.75   18.40
  -1  -6  -2  561.14   18.60
   1  -6   2  557.04   18.40
  -1   6  -3  505.55   17.50
   1   6   3  516.85   17.70
  -1   6  -3  519.25   17.50
   1   6   3  516.95   17.80
  -1   6  -3  506.85   17.80
  -1   6  -3  529.35   17.60
   1   6   3  505.45   17.90
  -1   6  -3  508.85   19.30
  -1  -6  -3  515.85   17.90
   1  -6   3  547.35   19.50
  -1  -6  -3  520.65   17.80
  -1  -6  -3  530.15   17.80
  -1  -6  -3  519.55   17.80
   1  -6   3  505.85   17.20
   1  -6   3  498.85   17.20
  -1  -6  -3  509.75   17.60
   1  -6   3  518.25   17.50
   1   6   4   48.90    5.70
  -1   6  -4   48.60    5.50
  -1   6  -4   49.80    5.80
  -1   6  -4   36.80    7.20
   1   6   4   48.70    5.70
  -1   6  -4   51.59    5.70
   1   6   4   45.40    6.10
  -1   6  -4   42.40    6.00
   1   6   4   42.90    5.80
  -1   6  -4   49.99    5.70
  -1  -6  -4   40.90    6.10
   1  -6   4   48.90    5.60
  -1  -6  -4   48.10    5.70
   1  -6   4   43.40    5.00
  -1  -6  -4   48.10    5.80
  -1  -6  -4   47.70    5.80
  -1  -6  -4   46.70    5.70
   1  -6   4   51.29    5.10
   1   6   5   13.20    6.40
  -1   6  -5   15.70    7.00
  -1   6  -5   19.60    6.90
  -1   6  -5   17.80    6.20
  -1   6  -5   24.30    7.90
   1   6   5   20.50    6.40
   1   6   5   21.10    6.50
  -1   6  -5   16.80    6.60
  -1   6  -5   14.80    6.40
   1  -6   5   11.50    5.40
   1  -6   5   28.10    6.50
  -1  -6  -5   16.20    6.20
  -1  -6  -5   33.30    6.80
  -1  -6  -5   16.60    6.20
   1  -6   5   20.70    5.40
  -1  -6  -5   28.90    6.60
  -1  -6  -5   18.00    7.10
   1  -6   5   29.30    6.20
   1   6   6  304.17   15.90
  -1   6  -6  309.27   18.20
   1   6   6  286.57   15.70
  -1   6  -6  314.67   14.90
  -1   6  -6  304.57   15.30
  -1   6  -6  310.47   16.20
   1   6   6  278.97   15.40
  -1   6  -6  324.37   15.90
  -1   6  -6  303.07   15.00
   1  -6   6  305.77   15.40
  -1  -6  -6  308.27   15.30
  -1  -6  -6  309.37   15.40
   1  -6   6  312.67   15.00
  -1  -6  -6  294.97   16.60
   1  -6   6  310.67   14.20
   1  -6   6  301.17   14.30
  -1  -6  -6  284.27   15.70
  -1  -6  -6  323.87   16.10
   1   6   7   76.09    8.70
  -1   6  -7   80.49    9.00
  -1   6  -7   76.59    9.00
  -1   6  -7   94.49    9.30
   1   6   7   78.39    8.90
   1   6   7   97.29    9.10
   1   6   7   80.79    9.10
  -1   6  -7   44.10    9.90
  -1   6  -7   76.29    9.60
   1  -6   7   58.09    7.80
  -1  -6  -7   58.19    8.70
  -1  -6  -7   86.39    9.40
   1  -6   7   84.19    9.40
   1  -6   7   60.99    8.60
  -1  -6  -7   92.89    9.30
  -1  -6  -7   85.49    8.80
   1  -6   7   73.89    8.10
  -1  -6  -7   87.69   10.20
   1   6   8    5.50    8.10
   1   6   8    4.70    8.10
  -1   6  -8  -11.10    8.10
   1   6   8   -5.20    7.90
  -1   6  -8  -12.20    8.80
  -1   6  -8   -3.30    9.30
  -1   6  -8    0.20    8.70
  -1   6  -8   -5.10    9.20
   1   6   8   -6.60    7.90
  -1  -6  -8  -15.90    8.10
   1  -6   8   -5.60    7.80
  -1  -6  -8    2.60    8.20
  -1  -6  -8   11.00    8.50
   1  -6   8    4.90    8.10
   1  -6   8   -2.50    8.30
  -1  -6  -8  -11.10    7.80
  -1  -6  -8   -8.60    8.70
  -1   6  -9   12.50    9.20
  -1   6  -9   -5.80    9.90
   1   6   9   -4.40    8.80
   1   6   9    2.40    9.20
  -1   6  -9    7.50    8.60
  -1   6  -9   12.20    8.60
   1   6   9    3.60    8.70
   1   6   9   -5.30    9.00
  -1   6  -9    4.00    9.40
  -1  -6  -9    6.10    9.70
   1  -6   9   -1.50    8.90
  -1  -6  -9   21.90    9.30
  -1  -6  -9   -9.90    9.30
  -1  -6  -9   -4.70    8.90
  -1  -6  -9    8.40    9.20
   1  -6   9  -14.50    9.20
  -1   6 -10    0.90   10.10
   1   6  10   10.50    9.90
   1   6  10   -6.80    9.40
  -1   6 -10   -9.60    9.40
   1   6  10  -25.00    9.30
  -1   6 -10   16.10    9.60
  -1   6 -10    4.40   10.60
  -1   6 -10    6.20    9.70
   1  -6  10    1.30    9.70
  -1  -6 -10    0.70   10.30
  -1  -6 -10   15.40   15.80
   1  -6  10    2.10    9.90
  -1  -6 -10   -1.50    9.90
  -1  -6 -10   -4.90   17.60
  -1   7  10    4.80   12.30
  -1   7  10    7.00    9.50
   1   7 -10   21.10    9.10
   1   7 -10    9.90   10.70
   1   7 -10    6.30    9.00
   1   7 -10    7.70   10.10
  -1   7  10   25.90    9.90
   1   7 -10    4.70    9.50
   1  -7 -10   10.80   10.00
   1  -7 -10    5.30   12.10
   1  -7 -10   15.00   10.40
  -1  -7  10    5.70    9.80
  -1  -7  10   15.80    9.40
   1  -7 -10   15.50   10.00
   1   7  -9  206.68   16.90
   1   7  -9  191.88   15.00
   1   7  -9  174.88   14.70
  -1   7   9  228.08   16.20
   1   7  -9  164.48   20.90
   1   7  -9  208.68   15.80
  -1   7   9  187.28   15.20
  -1   7   9  219.58   15.80
  -1  -7   9  164.18   15.20
   1  -7  -9  232.38   17.00
   1  -7  -9  202.48   15.40
   1  -7  -9  226.98   16.50
   1  -7  -9  184.98   16.00
  -1  -7   9  223.18   15.00
   1  -7  -9  218.08   16.50
  -1  -7   9  210.88   17.00
   1   7  -8   17.50    8.60
   1   7  -8    9.40    9.20
   1   7  -8   10.30    7.60
   1   7  -8   18.70    9.90
  -1   7   8   12.70    8.40
  -1   7   8   -6.50   13.40
   1   7  -8   -0.20    9.00
  -1   7   8   31.00    8.80
   1   7  -8   22.80   14.10
   1  -7  -8   21.10    8.50
   1  -7  -8   10.50    8.40
   1  -7  -8   32.90    8.70
  -1  -7   8   17.60    6.80
  -1  -7   8   18.50    8.10
  -1  -7   8   28.60    9.50
   1  -7  -8   19.10    8.90
   1   7  -7   76.79   10.20
  -1   7   7  112.99    9.10
   1   7  -7   95.79    8.60
   1   7  -7  112.09    8.60
  -1   7   7  112.59    9.60
  -1   7   7   99.09    9.10
   1   7  -7   83.19    8.20
   1   7  -7  101.89    9.40
   1   7  -7  109.79    9.30
   1  -7  -7  110.79   10.10
   1  -7  -7  103.19    9.30
  -1  -7   7  109.19   10.30
  -1  -7   7   95.99    7.80
   1  -7  -7  111.19    9.10
   1  -7  -7  119.39    9.60
  -1  -7   7   99.29    8.60
   1  -7  -7  101.09    9.30
   1   7  -6   60.49    8.20
  -1   7   6   54.99    8.30
   1   7  -6   43.80    7.50
  -1   7   6   56.09    8.20
   1   7  -6   44.20    9.40
   1   7  -6   45.60    8.10
  -1   7   6   66.59    8.40
  -1   7   6   56.29    8.00
   1  -7  -6   53.09    9.10
   1  -7  -6   43.90    8.30
  -1  -7   6   51.69    6.40
   1  -7  -6   49.30    8.60
  -1  -7   6   53.89    7.10
   1  -7  -6   62.79    8.00
  -1  -7   6   50.39    6.60
   1  -7  -6   46.20    8.50
  -1  -7   6   56.19    7.50
   1   7  -5  910.51   30.20
   1   7  -5  938.31   30.30
   1   7  -5  973.00   30.60
  -1   7   5  981.60   31.40
   1   7  -5  908.61   32.50
  -1   7   5  973.00   31.20
  -1   7   5  951.70   31.20
   1   7  -5  926.51   30.40
  -1  -7   5  938.31   30.30
  -1  -7   5  921.41   30.60
  -1  -7   5  898.51   30.50
   1  -7  -5  927.71   31.10
   1  -7  -5  928.11   30.90
   1  -7  -5  956.10   31.10
  -1  -7   5  906.91   29.90
   1  -7  -5  951.80   31.50
   1  -7  -5  962.00   31.20
   1   7  -4   -5.00    6.60
  -1   7   4    7.40    5.40
  -1   7   4   -8.40    5.70
  -1   7   4   -6.60    5.30
   1   7  -4   -0.50    4.90
   1   7  -4    0.80    5.10
   1   7  -4   -1.60    4.90
  -1   7   4    0.20    5.60
   1   7  -4    6.00    4.70
   1   7  -4    0.40    4.80
   1  -7  -4    0.20    5.30
  -1  -7   4    9.00    4.00
  -1  -7   4    0.40    4.70
   1  -7  -4   13.00    6.10
   1  -7  -4   -9.30    6.40
   1  -7  -4   -8.00    5.60
  -1  -7   4    3.80    4.70
   1  -7  -4    2.80    5.30
  -1   7   3  212.88   16.90
   1   7  -3  249.88   12.80
   1   7  -3  240.08   10.00
  -1   7   3  236.78   11.20
  -1   7   3  252.27   11.20
   1  -7  -3  241.28   11.00
   1  -7  -3  256.67   11.30
   1  -7  -3  234.08   11.10
   1  -7  -3  249.78   11.20
  -1   7   2  762.62   24.80
  -1   7   2  778.12   24.90
  -1   7   2  771.62   24.70
   1   7  -2  775.92   25.60
  -1   7   2  748.13   24.90
   1  -7  -2  786.22   26.00
   1  -7  -2  765.82   24.80
   1  -7  -2  771.52   24.70
  -1  -7   2  806.92   25.60
   1  -7  -2  756.32   24.80
   1  -7  -2  773.12   24.80
  -1   7   1 2610.74   79.69
  -1   7   1 2636.14   79.79
  -1   7   1 2650.14   79.69
  -1   7   1 2653.33   79.79
   1   7  -1 2691.43   80.19
   1  -7  -1 2539.95   79.59
   1  -7  -1 2626.64   79.79
  -1  -7   1 2735.83   80.09
   1  -7  -1 2702.63   80.49
   1  -7  -1 2564.04   79.69
   1  -7  -1 2614.94   79.69
  -1   7   0  236.18    9.60
   1   7   0  242.78    9.00
  -1   7   0  231.78    9.80
   1   7   0  235.88    9.10
  -1   7   0  247.08    9.90
   1   7   0  247.18    9.10
  -1   7   0  236.58   11.90
   1   7   0  254.27   10.80
  -1   7   0  231.58    9.60
   1  -7   0  225.48    9.50
  -1  -7   0  242.18    8.80
   1  -7   0  244.28   11.80
   1  -7   0  216.48    9.40
   1  -7   0  248.58    9.70
  -1  -7   0  221.78   10.00
  -1  -7   0  255.87   11.10
   1  -7   0  235.08    9.60
  -1   7  -1 2656.33   79.59
  -1   7  -1 2621.14   79.39
   1   7   1 2610.54   79.49
  -1   7  -1 2685.33   79.49
   1   7   1 2578.34   79.39
   1   7   1 2615.84   79.39
  -1   7  -1 2719.13   80.39
  -1   7  -1 2645.14   79.49
  -1   7  -1 2636.24   79.49
   1   7   1 2561.84   79.39
  -1  -7  -1 2548.84   79.39
  -1  -7  -1 2625.34   79.39
  -1  -7  -1 2553.84   79.29
  -1  -7  -1 2677.63   79.89
   1  -7   1 2629.94   79.39
   1  -7   1 2629.74   79.49
   1  -7   1 2659.53   79.39
   1  -7   1 2741.33   80.29
   1   7   2  748.03   24.30
  -1   7  -2  777.72   24.40
   1   7   2  758.12   24.30
   1   7   2  769.12   24.20
  -1   7  -2  760.32   24.20
  -1   7  -2  754.52   24.20
  -1   7  -2  778.02   25.80
   1   7   2  755.02   24.30
  -1   7  -2  771.92   24.20
  -1   7  -2  748.33   24.10
   1  -7   2  738.33   24.00
   1  -7   2  798.02   25.80
   1  -7   2  744.13   24.00
  -1  -7  -2  765.12   24.20
  -1  -7  -2  756.22   24.20
   1  -7   2  742.03   24.00
  -1  -7  -2  754.82   24.20
  -1  -7  -2  754.82   24.20
  -1  -7  -2  748.63   24.30
   1  -7   2  756.42   24.10
  -1   7  -3  224.98   10.60
  -1   7  -3  239.78   11.20
  -1   7  -3  235.48   13.20
   1   7   3  242.08   11.00
   1   7   3  239.98   10.80
   1   7   3  230.98   11.00
  -1   7  -3  237.58   10.60
   1   7   3  239.58   11.00
  -1   7  -3  225.48   10.60
  -1   7  -3  225.48   14.50
   1  -7   3  229.68   10.60
   1  -7   3  238.78   10.10
  -1  -7  -3  241.08   10.90
  -1  -7  -3  235.88   11.00
   1  -7   3  230.68   10.10
   1  -7   3  240.78   12.70
  -1  -7  -3  239.78   10.50
  -1  -7  -3  255.57   10.90
   1  -7   3  262.47   13.40
  -1  -7  -3  236.58   10.80
  -1   7  -4   -9.70    5.80
   1   7   4    0.00    5.60
  -1   7  -4    7.10    5.60
  -1   7  -4   -6.20    5.30
  -1   7  -4    2.00    5.40
  -1   7  -4   -2.40    5.10
   1   7   4   -7.00    5.50
  -1   7  -4   10.70    7.00
   1   7   4   -1.30    5.30
   1   7   4   -9.40    5.40
  -1  -7  -4    4.00    5.20
  -1  -7  -4   -9.30    5.30
  -1  -7  -4    2.90    5.60
   1  -7   4  -12.50    5.20
  -1  -7  -4   -2.40    5.90
   1  -7   4   -3.70    7.70
   1  -7   4    1.10    4.80
  -1  -7  -4   -5.40    6.50
  -1   7  -5  956.40   31.00
   1   7   5  968.00   31.40
  -1   7  -5  935.11   30.60
   1   7   5  940.81   31.20
  -1   7  -5  927.21   30.80
  -1   7  -5  960.20   33.00
  -1   7  -5  945.81   31.00
   1   7   5  948.51   31.30
  -1   7  -5  931.91   31.30
   1  -7   5  904.41   30.40
  -1  -7  -5  945.01   31.30
   1  -7   5  912.61   30.30
  -1  -7  -5  972.40   31.30
  -1  -7  -5  928.71   31.00
  -1  -7  -5  970.20   32.30
  -1  -7  -5  961.90   31.70
   1  -7   5  931.21   30.80
   1   7   6   54.69    8.40
  -1   7  -6   55.69    8.60
  -1   7  -6   66.89   13.10
   1   7   6   43.40    8.20
  -1   7  -6   61.49    7.90
  -1   7  -6   39.60    9.90
  -1   7  -6   52.59    8.20
   1   7   6   57.69    8.20
  -1   7  -6   42.60    8.80
   1  -7   6   38.80    6.80
   1  -7   6   57.09    8.10
  -1  -7  -6   45.20    8.90
  -1  -7  -6   65.89    8.20
   1  -7   6   49.10    7.50
  -1  -7  -6   65.79    8.70
   1  -7   6   44.20    7.00
  -1  -7  -6   43.50    8.20
  -1   7  -7  103.99    9.20
   1   7   7   98.89    9.40
   1   7   7  127.09    9.70
  -1   7  -7  109.99    9.60
  -1   7  -7   82.19   11.00
   1   7   7  117.89    9.80
   1   7   7   93.39    9.10
  -1   7  -7   95.19    9.30
  -1   7  -7   92.89   10.00
  -1  -7  -7  111.59   10.30
   1  -7   7   89.49    8.30
   1  -7   7   96.39    8.10
  -1  -7  -7  115.99    9.90
  -1  -7  -7  110.79    9.30
   1  -7   7  110.29    9.00
   1  -7   7   94.89    8.70
  -1  -7  -7   93.39    9.50
  -1  -7  -7   99.29    9.40
   1   7   8   24.80    8.50
  -1   7  -8   29.80   14.40
   1   7   8   16.90    8.50
  -1   7  -8   30.80    8.30
   1   7   8    3.90    8.00
  -1   7  -8    8.20    9.80
  -1   7  -8   -4.00    9.20
   1   7   8   20.10    8.50
   1  -7   8   10.50    7.90
  -1  -7  -8   20.90    8.90
   1  -7   8   25.10    7.60
  -1  -7  -8    6.90   11.50
   1  -7   8    2.10    8.30
  -1  -7  -8   23.90    9.00
  -1  -7  -8   16.60    8.40
  -1  -7  -8    8.00   14.10
   1  -7   8   12.50    8.10
   1   7   9  223.98   15.80
  -1   7  -9  193.88   15.00
   1   7   9  195.78   16.00
   1   7   9  178.88   16.20
  -1   7  -9  213.88   14.90
  -1   7  -9  192.28   15.80
  -1   7  -9  195.08   17.00
   1   7   9  218.18   16.40
  -1   7  -9  231.98   15.90
  -1  -7  -9  232.28   16.70
   1  -7   9  207.38   15.60
  -1  -7  -9  186.58   18.10
  -1  -7  -9  236.88   16.70
  -1  -7  -9  196.48   17.10
   1  -7   9  210.18   15.40
  -1  -7  -9  173.78   15.80
  -1   7 -10    2.30    9.70
  -1   7 -10   -2.50    9.40
  -1   7 -10   22.60   11.10
   1   7  10   22.60    9.90
   1   7  10   39.60   10.20
  -1   7 -10    7.60   10.10
  -1   7 -10   25.30   10.20
   1   7  10    8.40   10.20
  -1  -7 -10   19.30   10.30
  -1  -7 -10   26.60   10.80
  -1  -7 -10    6.90   10.10
  -1  -7 -10   20.10   11.80
   1  -7  10    2.50    9.60
   1  -7  10   13.80   10.20
   1   8 -10   24.90   10.20
   1   8 -10    8.70    9.50
  -1   8  10   27.80   16.70
   1   8 -10   12.70    9.10
  -1   8  10   30.00    9.70
   1   8 -10   12.40   10.80
  -1   8  10   11.00    9.90
   1   8 -10   12.20    9.20
   1  -8 -10   16.80   10.40
   1  -8 -10   23.60   10.30
  -1  -8  10   -2.10    9.80
   1  -8 -10   23.20   10.80
   1  -8 -10   19.10   11.00
   1   8  -9   -4.20    8.60
  -1   8   9    5.30    9.00
   1   8  -9   15.40    9.30
  -1   8   9   -0.30    8.70
   1   8  -9    8.00    8.50
   1   8  -9   -8.60   13.80
  -1   8   9  -16.80    8.90
  -1  -8   9   -8.30   11.90
   1  -8  -9    3.20    9.20
   1  -8  -9    4.60    9.50
   1  -8  -9   -2.40    9.10
   1  -8  -9    7.00    9.70
   1   8  -8    7.90    7.80
  -1   8   8   -8.00    8.40
   1   8  -8   -3.20   10.90
   1   8  -8    3.70    8.00
   1   8  -8   -1.20    7.80
   1   8  -8   -2.10    8.90
  -1   8   8  -20.80    8.10
   1   8  -8    8.70    9.70
  -1   8   8    1.90   13.40
   1  -8  -8    5.00    8.40
   1  -8  -8    3.20    8.90
  -1  -8   8  -11.20    8.10
   1  -8  -8    0.50    8.80
  -1  -8   8   -1.30    7.80
  -1  -8   8   11.00    7.00
   1  -8  -8   -1.10    9.10
   1  -8  -8   -1.70    8.40
   1   8  -7   20.90    7.90
  -1   8   7   29.20    7.80
  -1   8   7   28.40    7.70
   1   8  -7   18.50    6.90
   1   8  -7   17.60    7.50
  -1   8   7   34.80    8.30
   1   8  -7   18.00    8.30
   1   8  -7   27.10    9.60
   1  -8  -7   25.70    8.70
   1  -8  -7   19.00    7.90
   1  -8  -7   26.30    7.90
  -1  -8   7   23.10    6.50
   1  -8  -7   28.40    8.30
  -1  -8   7   28.00    7.50
   1  -8  -7   22.80    8.00
  -1  -8   7   13.30    7.00
  -1  -8   7   31.80    6.30
   1   8  -6  236.78   13.50
   1   8  -6  246.18   15.00
   1   8  -6  239.78   14.40
  -1   8   6  238.28   14.90
  -1   8   6  236.98   15.00
   1   8  -6  238.98   17.70
   1   8  -6  230.08   13.90
  -1   8   6  258.97   15.60
  -1   8   6  241.48   15.30
  -1  -8   6  204.98   12.50
   1  -8  -6  221.98   15.40
  -1  -8   6  265.07   13.80
  -1  -8   6  221.68   12.20
   1  -8  -6  247.28   14.70
   1  -8  -6  248.98   16.30
   1  -8  -6  240.88   15.20
   1  -8  -6  245.78   14.80
   1   8  -5   -1.20    6.10
  -1   8   5   -4.80    7.30
   1   8  -5    7.90   10.90
   1   8  -5    4.20    5.90
  -1   8   5   -1.10    6.90
   1   8  -5    0.10    6.00
   1   8  -5    3.80    8.10
  -1   8   5   -3.00    7.10
   1   8  -5   -2.50    6.50
  -1   8   5    9.80    7.00
  -1  -8   5    7.70    5.80
  -1  -8   5   -0.40    5.30
   1  -8  -5    7.80    7.00
   1  -8  -5    2.30    6.60
  -1  -8   5    0.30    6.10
  -1  -8   5    2.50    5.00
   1  -8  -5   -0.70    6.80
   1  -8  -5    6.50    6.80
   1  -8  -5   -4.50    7.60
   1   8  -4    3.70    5.10
   1   8  -4    0.70    7.10
   1   8  -4   -2.00    4.90
   1   8  -4   -0.50    5.40
  -1   8   4   -1.50    6.10
  -1   8   4   -1.40    6.10
   1   8  -4    2.90    5.40
  -1   8   4   -0.10    5.90
   1   8  -4   -1.30    5.10
  -1   8   4   -0.90    6.00
   1  -8  -4   -4.00    5.80
   1  -8  -4    5.60    5.70
   1  -8  -4   -9.80    6.10
   1  -8  -4   -4.10    6.20
  -1  -8   4    2.90    4.60
   1  -8  -4    2.40    5.80
  -1  -8   4   -6.10    4.20
  -1   8   3 1739.23   52.49
  -1   8   3 1669.83   52.39
   1   8  -3 1699.13   51.89
   1   8  -3 1705.83   53.29
  -1   8   3 1720.23   52.59
  -1   8   3 1702.93   52.49
   1  -8  -3 1679.13   52.29
   1  -8  -3 1682.03   52.49
   1  -8  -3 1705.83   52.39
   1  -8  -3 1680.53   52.49
  -1  -8   3 1732.73   53.39
   1   8  -2   64.59    6.60
  -1   8   2   55.89    5.30
  -1   8   2   58.79    5.60
  -1   8   2   62.69    5.70
  -1   8   2   62.69    5.40
   1  -8  -2   54.09    5.40
   1  -8  -2   66.29    6.90
   1  -8  -2   61.79    5.40
   1  -8  -2   61.09    5.20
   1  -8  -2   65.39    5.50
  -1  -8   2   67.29    6.50
  -1   8   1  115.09    8.10
  -1   8   1  105.39    9.30
  -1   8   1  106.49    7.80
   1   8  -1  122.09    9.60
  -1   8   1   96.49    7.80
  -1  -8   1  131.89    9.20
   1  -8  -1  109.19    7.40
   1  -8  -1  107.49    7.80
   1  -8  -1   92.89    7.60
   1  -8  -1  102.79    7.70
   1  -8  -1  121.79   10.80
  -1   8   0    1.60    4.20
   1   8   0    0.20    3.50
   1   8   0    0.10    3.60
  -1   8   0    7.70    4.00
   1   8   0    3.30    5.00
  -1   8   0    3.20    4.20
   1   8   0   -2.70    3.60
  -1   8   0   -3.20    5.40
  -1   8   0   -0.60    4.40
   1   8   0    4.40    3.70
   1  -8   0   -2.80    5.50
   1  -8   0    0.60    3.70
  -1  -8   0   -1.10    3.20
  -1  -8   0    1.50    6.00
  -1  -8   0    5.40    5.30
   1  -8   0    4.10    4.00
   1  -8   0   11.10    4.10
  -1  -8   0    1.80    3.30
   1   8   1  100.89    6.90
   1   8   1  103.39    8.60
  -1   8  -1   96.99    8.00
  -1   8  -1  106.39    7.90
  -1   8  -1  122.59   10.60
   1   8   1  101.99    6.90
   1   8   1  110.79    7.30
  -1   8  -1   95.99    8.70
  -1   8  -1   99.89    7.50
  -1   8  -1   94.79    7.40
   1  -8   1  113.29   10.10
  -1  -8  -1   99.89    6.70
   1  -8   1   95.19    7.20
   1  -8   1   94.79    7.30
   1  -8   1   99.89    6.50
  -1  -8  -1  101.19    6.60
  -1  -8  -1  104.69    7.00
   1  -8   1   97.19    7.10
  -1  -8  -1  103.19    6.70
  -1  -8  -1  111.49    9.40
  -1   8  -2   56.89    5.20
   1   8   2   57.29    5.40
  -1   8  -2   66.49    7.10
   1   8   2   61.19    5.30
  -1   8  -2   64.29    5.60
  -1   8  -2   67.09    5.20
  -1   8  -2   67.49    5.40
   1   8   2   50.89    5.10
   1   8   2   55.99    5.30
  -1   8  -2   63.29    5.20
  -1  -8  -2   49.70    4.90
   1  -8   2   55.09    4.70
  -1  -8  -2   61.09    5.10
  -1  -8  -2   51.09    5.20
  -1  -8  -2   57.49    4.90
   1  -8   2   62.39    5.10
   1  -8   2   61.29    4.80
   1  -8   2   50.79    6.60
  -1  -8  -2   52.49    6.10
   1  -8   2   59.09    4.90
  -1  -8  -2   56.99    5.00
   1   8   3 1700.93   52.09
   1   8   3 1696.43   52.09
  -1   8  -3 1686.23   52.09
   1   8   3 1712.53   52.29
   1   8   3 1717.73   52.19
  -1   8  -3 1703.43   51.99
  -1   8  -3 1705.83   53.39
  -1   8  -3 1691.13   51.99
  -1   8  -3 1680.13   51.89
  -1   8  -3 1718.63   52.09
   1  -8   3 1666.23   51.69
  -1  -8  -3 1712.53   52.19
  -1  -8  -3 1659.53   52.09
   1  -8   3 1688.93   51.89
  -1  -8  -3 1653.73   51.99
   1  -8   3 1740.53   54.59
  -1  -8  -3 1704.43   52.09
   1  -8   3 1653.63   51.79
  -1  -8  -3 1709.53   52.09
   1  -8   3 1696.43   51.89
  -1   8  -4   -7.20    5.50
  -1   8  -4    3.40    8.90
   1   8   4   -2.60    6.10
  -1   8  -4   -1.50    7.20
   1   8   4   -8.10    6.00
  -1   8  -4   -1.50    5.70
   1   8   4  -14.00    5.80
   1   8   4  -12.00    5.70
  -1   8  -4   -3.20    6.10
  -1   8  -4    5.20    5.60
   1  -8   4   -7.80    4.80
  -1  -8  -4   -2.10    5.50
   1  -8   4   -4.20    5.40
  -1  -8  -4  -16.40    6.20
  -1  -8  -4    2.40    5.80
  -1  -8  -4   -4.70    5.90
   1  -8   4  -10.70    4.90
   1  -8   4  -15.70    8.00
   1  -8   4   -5.90    5.80
  -1   8  -5   -8.60    6.60
   1   8   5    1.80    6.90
  -1   8  -5    7.10    6.70
  -1   8  -5    0.20    7.50
  -1   8  -5    3.20    7.10
   1   8   5    4.40    6.80
   1   8   5    1.60    7.00
  -1   8  -5    5.60    8.60
   1   8   5   -6.70    7.00
  -1   8  -5   -3.10    6.60
  -1  -8  -5    0.80    6.80
  -1  -8  -5    6.20    6.90
  -1  -8  -5   -5.90    7.60
   1  -8   5   -4.40    5.80
  -1  -8  -5   -1.70    6.70
  -1  -8  -5    5.10    6.50
   1  -8   5   -1.70    5.70
   1  -8   5   -7.60    6.70
   1   8   6  247.58   15.40
   1   8   6  244.08   14.90
  -1   8  -6  230.08   14.00
  -1   8  -6  243.38   17.80
  -1   8  -6  242.78   15.90
  -1   8  -6  244.58   14.10
  -1   8  -6  235.78   15.00
  -1   8  -6  237.88   14.70
  -1  -8  -6  232.48   17.40
   1  -8   6  222.18   13.00
   1  -8   6  219.98   13.10
   1  -8   6  245.78   14.70
  -1  -8  -6  233.18   14.60
  -1  -8  -6  242.88   14.70
  -1  -8  -6  244.28   16.20
  -1  -8  -6  242.68   15.70
  -1   8  -7   21.70    8.30
   1   8   7   28.30    8.30
  -1   8  -7    8.10    7.90
  -1   8  -7    9.10    9.30
  -1   8  -7   38.00    8.50
   1   8   7   24.40    8.10
   1   8   7   30.50    8.20
  -1   8  -7   25.00    8.80
   1  -8   7   23.50    8.10
   1  -8   7   24.20    6.80
  -1  -8  -7   32.60    8.90
   1  -8   7   20.90    7.10
  -1  -8  -7   24.00    8.20
  -1  -8  -7   34.20    8.00
   1  -8   7   28.60    7.50
  -1  -8  -7   25.10    8.40
  -1  -8  -7   19.50    7.90
   1   8   8   21.60    8.80
  -1   8  -8    2.40    9.40
   1   8   8    9.00    8.50
  -1   8  -8   -1.00    9.60
  -1   8  -8   -2.00    9.80
   1   8   8    1.60    8.30
  -1   8  -8   -8.70    8.20
   1  -8   8   -5.10    8.10
  -1  -8  -8   -4.90    8.70
   1  -8   8   10.30    7.70
  -1  -8  -8    5.90    8.50
  -1  -8  -8   10.50   10.60
  -1  -8  -8    5.60    8.50
   1  -8   8   16.60    9.10
  -1  -8  -8    3.40    8.80
   1  -8   8    2.30    7.50
  -1   8  -9    2.10    8.70
  -1   8  -9    3.00    8.70
  -1   8  -9   12.20   10.30
   1   8   9    1.50   11.80
   1   8   9   -7.20    9.00
   1   8   9   12.90    9.60
   1   8   9   -4.00    9.00
  -1   8  -9    6.90    9.40
  -1   8  -9   -6.20    9.20
  -1  -8  -9   -9.80   11.40
   1  -8   9   -5.60    8.70
   1  -8   9   -3.00    9.30
  -1  -8  -9  -12.70    9.60
  -1  -8  -9   15.20    9.60
  -1  -8  -9   16.40    9.70
  -1   8 -10   20.70   10.50
   1   8  10   20.40   10.10
  -1   8 -10    6.40   11.30
  -1   8 -10   16.20    9.70
  -1   8 -10    1.20    9.40
   1   8  10   16.80   10.30
   1   8  10   14.00   10.20
  -1   8 -10    4.40    9.90
   1  -8  10    1.40   10.20
  -1  -8 -10   18.50   11.10
  -1  -8 -10    6.80   11.40
   1  -8  10    6.70    9.70
  -1  -8 -10   14.80   10.50
  -1  -8 -10   19.90   16.10
   1   9 -10  -14.20   10.80
   1   9 -10   13.50   10.20
   1   9 -10    8.80    9.80
  -1   9  10   16.60   10.30
   1   9 -10    1.30    9.20
  -1   9  10  -12.70    9.90
  -1  -9  10    5.60   10.30
  -1  -9  10    4.50   10.40
   1  -9 -10   11.10   11.00
   1  -9 -10    4.40   10.60
   1  -9 -10   20.80   11.40
   1   9  -9  187.98   14.70
  -1   9   9  162.88   12.00
  -1   9   9  183.48   15.60
   1   9  -9  147.89   14.00
   1   9  -9  155.58   10.80
   1   9  -9  158.08   14.70
   1   9  -9  154.68   14.80
  -1   9   9  179.68   15.50
  -1  -9   9  144.69   13.40
   1  -9  -9  162.48   15.00
  -1  -9   9  165.68   11.40
   1  -9  -9  181.38   16.80
   1  -9  -9  181.28   12.40
   1  -9  -9  152.38   12.00
   1   9  -8   36.60    7.90
   1   9  -8   16.40   10.00
  -1   9   8   22.90    8.80
   1   9  -8   16.40    7.70
  -1   9   8   29.50    8.90
   1   9  -8   24.40   10.20
   1   9  -8   17.30    8.20
   1   9  -8   26.20    9.20
  -1   9   8   17.30    8.60
   1  -9  -8   15.70    9.00
   1  -9  -8   22.00    9.10
  -1  -9   8   18.10    7.50
  -1  -9   8   17.40    7.10
   1  -9  -8   26.70    8.90
   1  -9  -8   40.60    9.80
  -1  -9   8   19.40   14.60
   1  -9  -8   18.20    8.90
  -1  -9   8   25.10    8.50
  -1   9   7  469.75   20.00
   1   9  -7  445.06   18.40
   1   9  -7  474.05   19.90
   1   9  -7  492.45   19.30
   1   9  -7  450.85   22.00
   1   9  -7  489.35   19.00
  -1   9   7  455.55   20.40
  -1   9   7  469.95   19.80
   1  -9  -7  481.45   19.90
  -1  -9   7  474.75   18.90
  -1  -9   7  475.05   18.80
   1  -9  -7  440.36   19.90
   1  -9  -7  473.55   19.80
  -1  -9   7  490.95   19.10
   1  -9  -7  501.15   20.20
  -1  -9   7  449.26   17.90
   1  -9  -7  473.25   20.60
   1   9  -6  144.79   12.80
   1   9  -6  132.19   12.10
  -1   9   6  136.59    9.70
  -1   9   6  152.78   14.00
   1   9  -6  142.49   13.50
  -1   9   6  121.19    9.90
   1   9  -6  140.89   11.90
   1   9  -6  110.39   11.20
  -1   9   6  132.09    9.90
  -1  -9   6  121.69   10.00
  -1  -9   6  142.59   10.70
   1  -9  -6  130.29   10.00
   1  -9  -6  139.39   10.70
  -1  -9   6  141.49   11.80
  -1  -9   6  139.09   11.80
   1  -9  -6  143.39   13.60
   1  -9  -6  144.49   13.30
   1  -9  -6  124.79    9.70
  -1   9   5  925.31   30.90
   1   9  -5  902.81   32.50
   1   9  -5  885.21   30.40
  -1   9   5  911.71   31.00
   1   9  -5  936.11   30.10
   1   9  -5  920.91   30.00
   1   9  -5  918.91   29.80
  -1   9   5  932.91   31.20
  -1   9   5  909.71   31.00
   1  -9  -5  943.11   31.10
   1  -9  -5  901.81   31.00
   1  -9  -5  890.51   30.90
   1  -9  -5  896.91   30.80
   1  -9  -5  922.91   31.30
   1   9  -4   12.90    5.70
   1   9  -4   10.40    8.00
   1   9  -4    0.40    5.40
  -1   9   4    4.20    6.70
  -1   9   4    7.30    6.80
  -1   9   4  -10.90    6.50
  -1   9   4   -9.60    6.40
   1   9  -4   13.30    5.50
   1   9  -4   -1.40    6.00
   1  -9  -4    8.30    6.20
   1  -9  -4   -4.60    6.00
   1  -9  -4  -13.20    6.30
   1  -9  -4   -0.20    6.70
   1  -9  -4  -10.60    6.90
  -1   9   3    6.80    5.50
   1   9  -3    1.20    6.60
  -1   9   3    8.50    5.90
  -1   9   3    8.80    5.50
  -1   9   3   16.20    6.10
   1  -9  -3    9.40    5.60
   1  -9  -3   15.10    5.80
   1  -9  -3   15.90    5.40
   1  -9  -3   15.00    7.10
   1  -9  -3   11.50    6.10
  -1  -9   3   14.00    7.20
  -1   9   2   31.50    5.40
   1   9  -2   40.10    6.60
  -1   9   2   32.00    5.40
  -1   9   2   40.10    5.70
  -1   9   2   34.60    5.70
   1  -9  -2   28.70    5.10
   1  -9  -2   29.40    5.20
   1  -9  -2   36.80    5.10
   1  -9  -2   40.90    7.00
  -1  -9   2   42.10    6.40
   1  -9  -2   41.80    5.40
  -1   9   1 1052.59   33.00
  -1   9   1 1047.90   32.90
  -1   9   1 1023.70   32.80
  -1   9   1 1027.30   32.80
   1   9  -1 1071.29   33.70
   1  -9  -1 1078.29   34.40
  -1  -9   1 1095.59   33.60
   1  -9  -1 1012.60   32.70
   1  -9  -1 1042.30   32.70
   1  -9  -1 1015.30   32.60
   1  -9  -1 1026.10   32.80
   1   9   0  282.27   11.00
  -1   9   0  278.77   11.80
   1   9   0  284.67   11.00
  -1   9   0  274.17   11.40
   1   9   0  285.07   11.00
   1   9   0  291.67   13.10
  -1   9   0  273.67   11.50
   1   9   0  292.37   10.80
  -1   9   0  282.47   13.90
  -1   9   0  293.57   13.70
   1  -9   0  295.87   14.40
  -1  -9   0  277.57   10.60
  -1  -9   0  282.57   10.60
  -1  -9   0  288.77   10.60
  -1  -9   0  311.97   13.40
   1  -9   0  266.47   11.20
  -1  -9   0  280.57   10.60
   1  -9   0  297.87   11.40
   1  -9   0  290.57   11.30
   1   9   1 1033.80   32.00
  -1   9  -1 1049.20   32.20
  -1   9  -1  955.90   34.60
   1   9   1  990.50   34.50
  -1   9  -1 1067.49   33.80
  -1   9  -1  997.30   32.00
   1   9   1 1009.80   32.10
  -1   9  -1 1019.90   32.10
  -1   9  -1 1034.10   32.50
   1   9   1 1039.90   32.00
  -1  -9  -1  976.60   31.80
   1  -9   1 1020.20   32.00
   1  -9   1 1042.50   31.90
  -1  -9  -1 1010.00   31.80
   1  -9   1 1006.20   31.90
  -1  -9  -1 1033.40   31.90
   1  -9   1 1040.40   32.00
   1  -9   1 1063.89   33.60
  -1  -9  -1 1072.39   33.20
  -1  -9  -1 1035.10   31.90
  -1   9  -2   38.60    5.10
   1   9   2   36.30    5.20
  -1   9  -2   35.00    5.10
   1   9   2   34.30    5.30
  -1   9  -2   41.40    5.80
  -1   9  -2   36.40    5.20
   1   9   2   29.10    5.10
  -1   9  -2   31.60    5.30
  -1   9  -2   42.50    7.20
   1   9   2   34.10    4.80
   1  -9   2   30.60    4.60
   1  -9   2   31.10    4.80
  -1  -9  -2   28.10    4.70
   1  -9   2   33.50    4.60
   1  -9   2   32.10    6.90
  -1  -9  -2   29.60    4.70
  -1  -9  -2   43.20    4.80
   1  -9   2   30.20    4.50
  -1  -9  -2   35.80    5.00
  -1  -9  -2   27.70    6.50
  -1  -9  -2   32.40    4.60
   1   9   3   10.00    5.60
  -1   9  -3   -1.50    5.50
   1   9   3    6.00    5.40
  -1   9  -3   11.80    5.30
  -1   9  -3    9.50    5.80
   1   9   3   12.40    5.50
  -1   9  -3   15.70    5.40
   1   9   3   12.50    5.40
  -1   9  -3   20.40    5.30
  -1   9  -3    0.00    7.40
   1  -9   3    7.00    4.90
   1  -9   3    7.70    4.80
   1  -9   3    4.70    5.10
  -1  -9  -3    3.90    6.20
  -1  -9  -3    9.10    5.30
   1  -9   3   15.10    7.20
  -1  -9  -3    5.40    5.40
  -1   9  -4    1.70    8.20
  -1   9  -4   12.60    6.70
   1   9   4   13.70    6.50
   1   9   4   -6.10    6.70
   1   9   4    1.30    6.40
  -1   9  -4   15.50    6.20
  -1   9  -4    5.00    8.40
   1   9   4    1.90    6.30
  -1   9  -4   11.70    6.50
  -1   9  -4   -2.50    6.10
  -1  -9  -4    6.20    6.80
  -1  -9  -4  -14.40    5.80
   1  -9   4    9.00    5.80
  -1  -9  -4    0.40    6.20
   1  -9   4   16.80    6.10
  -1  -9  -4   -3.10    6.40
   1  -9   4    4.80    6.20
  -1  -9  -4   -0.60    6.00
   1  -9   4    7.50    5.20
   1  -9   4   24.90    8.80
   1   9   5  889.31   30.50
   1   9   5  927.21   30.60
  -1   9  -5  892.81   32.70
   1   9   5  939.81   30.80
  -1   9  -5  874.01   30.00
  -1   9  -5  883.81   29.80
   1   9   5  896.21   30.50
  -1   9  -5  939.81   30.90
  -1   9  -5  942.51   30.40
  -1   9  -5  903.51   30.20
  -1  -9  -5  877.71   30.20
  -1  -9  -5  908.91   30.50
   1  -9   5  867.91   29.40
   1  -9   5  911.11   29.90
  -1  -9  -5  921.21   30.60
  -1  -9  -5  871.01   30.40
   1  -9   5  893.81   29.50
  -1  -9  -5  936.11   31.00
   1  -9   5  892.81   29.80
  -1   9  -6  135.29    9.90
  -1   9  -6  129.59    9.30
   1   9   6  121.29    9.80
  -1   9  -6  101.69    9.50
   1   9   6  140.99   10.10
   1   9   6  144.29   10.30
  -1   9  -6   98.89   11.10
  -1   9  -6  149.69   14.60
  -1   9  -6  124.89    9.50
  -1  -9  -6  142.59   13.60
   1  -9   6  132.59   10.90
   1  -9   6  121.09    8.50
  -1  -9  -6  132.39    9.90
  -1  -9  -6  125.49   10.50
  -1  -9  -6  141.29    9.50
   1  -9   6  141.59   12.70
  -1  -9  -6  122.49    9.90
  -1   9  -7  447.06   19.30
   1   9   7  447.46   23.50
   1   9   7  475.05   20.20
  -1   9  -7  460.85   22.40
   1   9   7  452.15   19.70
  -1   9  -7  494.15   19.80
  -1   9  -7  443.06   19.50
  -1   9  -7  439.56   19.00
  -1   9  -7  463.65   20.50
  -1  -9  -7  492.95   20.40
  -1  -9  -7  480.15   20.10
   1  -9   7  498.15   19.40
   1  -9   7  468.25   18.60
  -1  -9  -7  443.36   19.70
  -1  -9  -7  487.05   20.10
  -1  -9  -7  493.05   20.80
   1   9   8   20.10    9.00
  -1   9  -8    9.20   10.10
  -1   9  -8   13.80    9.80
  -1   9  -8   17.30    8.80
   1   9   8   34.40   14.70
   1   9   8   21.40    8.70
   1   9   8   38.40    8.90
  -1   9  -8   26.90    9.10
   1  -9   8    4.50   14.70
   1  -9   8   14.00    7.80
   1  -9   8    0.30   10.50
  -1  -9  -8   12.90    8.80
  -1  -9  -8   16.40    9.00
  -1  -9  -8    9.20    9.00
  -1  -9  -8   11.60    8.70
  -1  -9  -8   24.90    9.70
   1  -9   8   24.90    8.20
   1   9   9  153.98   14.70
   1   9   9  187.88   15.70
   1   9   9  168.68   15.60
  -1   9  -9  160.38   12.90
  -1   9  -9  181.38   15.50
  -1   9  -9  151.78   11.70
  -1   9  -9  162.18   14.30
  -1   9  -9  179.08   14.20
  -1  -9  -9  190.78   16.10
  -1  -9  -9  175.68   17.20
  -1  -9  -9  169.38   12.50
   1  -9   9  159.78   11.80
   1  -9   9  160.68   14.60
  -1  -9  -9  175.88   12.40
  -1   9 -10   -3.90   10.30
  -1   9 -10   24.20    9.90
  -1   9 -10   13.60   10.20
  -1   9 -10    3.10   11.70
   1   9  10   -8.20   10.10
   1   9  10   20.60   10.20
  -1   9 -10   11.30    9.80
   1   9  10    5.60   10.30
  -1  -9 -10   -1.00   10.80
  -1  -9 -10   17.80   10.90
  -1  -9 -10   -7.00   10.90
   1  -9  10   -5.60   10.60
   1  -9  10    8.90    9.90
   1  10 -10    4.90    9.90
   1  10 -10   -7.30   10.40
  -1  10  10   -3.50    9.90
   1  10 -10   -4.40    9.70
  -1  10  10    4.40   10.10
   1  10 -10    4.60    9.20
   1  10 -10   -7.60   11.40
  -1 -10  10    8.30   12.30
   1 -10 -10    9.10   11.20
   1 -10 -10  -12.80   10.60
   1 -10 -10   -0.20   11.50
  -1 -10  10  -10.50    9.50
   1  10  -9  123.19   12.20
   1  10  -9  121.79   10.70
   1  10  -9  141.79   11.10
   1  10  -9  117.89   10.10
   1  10  -9  124.59   10.40
  -1  10   9  131.09   11.70
  -1  10   9  122.99   11.50
   1 -10  -9  137.09   11.80
   1 -10  -9  125.49   11.50
  -1 -10   9  133.39   10.40
  -1 -10   9  143.49   10.70
   1 -10  -9  139.29   11.80
   1 -10  -9  115.69   11.90
   1  10  -8   19.30    8.00
  -1  10   8    0.00    9.00
   1  10  -8   12.00    8.30
   1  10  -8    8.10    8.80
   1  10  -8   16.60    7.90
   1  10  -8   -4.70   10.00
  -1  10   8    8.80    8.90
   1  10  -8    9.40    9.60
   1 -10  -8    3.30    9.20
  -1 -10   8   14.10    8.50
   1 -10  -8   22.80   11.50
   1 -10  -8   30.40   14.60
  -1 -10   8   18.50    7.40
   1 -10  -8   -5.70    9.60
   1 -10  -8    3.20    9.50
  -1 -10   8   25.60    8.40
  -1  10   7   70.59    8.90
   1  10  -7   77.29    9.10
  -1  10   7   77.79    9.30
  -1  10   7   79.69    9.30
   1  10  -7   79.09    8.70
   1  10  -7   44.60   10.20
  -1  10   7   74.79    9.20
   1  10  -7   65.79   12.80
   1 -10  -7   72.59    9.10
  -1 -10   7   69.29    7.10
   1 -10  -7   54.19    8.80
   1 -10  -7   82.79    9.70
  -1 -10   7   67.99    8.10
   1 -10  -7   66.09    8.90
   1 -10  -7   75.39    9.30
  -1 -10   7   70.89    7.90
  -1  10   6   -0.80    7.90
   1  10  -6    6.20    9.20
   1  10  -6   -2.70    7.20
  -1  10   6   -2.90    8.00
  -1  10   6   10.40    7.80
   1  10  -6    3.10    7.80
   1  10  -6  -14.40    7.50
  -1  10   6    9.40    8.00
   1  10  -6   -0.80    6.90
   1 -10  -6    5.50    8.20
  -1 -10   6   -5.20    5.50
   1 -10  -6    3.60    7.70
  -1 -10   6    8.30    6.40
   1 -10  -6    8.80    7.90
   1 -10  -6   -7.50    8.40
   1 -10  -6    6.70    7.60
  -1  10   5  111.09    9.60
  -1  10   5  119.29    9.50
  -1  10   5  132.69    9.50
   1  10  -5  129.69   11.20
   1  10  -5  103.89   11.00
   1  10  -5  127.29   12.50
   1  10  -5  123.59   10.60
   1  10  -5  135.09   10.90
  -1  10   5  119.59    9.30
   1 -10  -5  105.19    9.80
   1 -10  -5  119.99    9.40
   1 -10  -5  122.49    9.60
   1 -10  -5  114.59    9.20
   1 -10  -5  112.39    9.00
  -1  10   4  142.39   12.50
  -1  10   4  149.88   12.10
  -1  10   4  152.98   12.20
   1  10  -4  161.38   14.90
  -1  10   4  165.88   12.50
   1  10  -4  138.29   10.70
   1 -10  -4  155.78   11.90
   1 -10  -4  150.58   12.60
   1 -10  -4  140.59   12.20
   1 -10  -4  149.29   12.60
   1 -10  -4  138.09   11.70
  -1  10   3   42.40    6.80
  -1  10   3   29.40    6.20
  -1  10   3   38.60    6.70
  -1  10   3   40.60    6.40
   1  10  -3   40.50    7.90
   1 -10  -3   37.60    6.10
   1 -10  -3   39.80    6.30
  -1 -10   3   31.20    7.90
   1 -10  -3   35.80    6.70
   1 -10  -3   26.80    6.40
   1 -10  -3   29.60    7.60
   1 -10  -3   25.10    6.40
  -1  10   2   75.59    6.50
  -1  10   2   67.09    6.40
   1  10  -2   99.79   11.00
  -1  10   2   74.99    6.20
  -1  10   2   59.29    6.20
   1 -10  -2   60.09    9.30
  -1 -10   2   78.19    7.50
   1 -10  -2   69.49    6.40
   1 -10  -2   58.29    6.10
  -1  10   1  248.28   11.50
  -1  10   1  235.28   11.20
  -1  10   1  224.68   11.40
  -1  10   1  250.67   11.70
   1  10  -1  265.77   13.30
   1 -10  -1  220.28   10.80
   1 -10  -1  251.67   11.20
   1 -10  -1  232.28   10.90
   1 -10  -1  244.48   10.90
  -1 -10   1  254.37   12.90
   1 -10  -1  243.38   11.00
   1 -10  -1  269.87   13.90
  -1  10   0   -2.90    4.90
  -1  10   0  -14.40    4.80
  -1  10   0   -5.10    6.50
   1  10   0    1.90    6.10
   1  10   0   -1.70    4.40
   1  10   0   -0.60    7.80
  -1  10   0    3.40    5.10
   1  10   0    6.20    4.40
  -1  10   0    3.90    4.90
   1  10   0    5.40    4.40
   1 -10   0    3.50    4.50
  -1 -10   0   -4.80    3.90
  -1 -10   0    3.00    4.00
   1 -10   0   -5.70    4.40
   1 -10   0   -4.60    4.60
   1 -10   0    8.60    7.40
  -1 -10   0    7.60    6.40
   1  10   1  253.47   10.70
  -1  10  -1  251.07   14.30
  -1  10  -1  232.78   11.00
  -1  10  -1  246.28   11.00
  -1  10  -1  248.68   11.00
  -1  10  -1  248.68   11.30
   1  10   1  242.68   10.80
   1  10   1  246.58   10.90
   1  10   1  231.78   10.60
  -1 -10  -1  242.48   10.40
  -1 -10  -1  235.98   10.20
   1 -10   1  243.68   10.70
  -1 -10  -1  240.78   10.50
   1 -10   1  243.58   10.80
  -1 -10  -1  238.68   10.30
   1 -10   1  251.07   13.60
  -1 -10  -1  248.68   12.70
   1 -10   1  229.98   10.50
   1 -10   1  239.18   10.60
  -1  10  -2   97.99    8.70
  -1  10  -2   71.29    5.90
   1  10   2   68.09    6.30
  -1  10  -2   75.79    6.10
  -1  10  -2   81.09    8.40
  -1  10  -2   89.59    6.40
   1  10   2   62.09    5.90
  -1  10  -2   74.89    6.90
   1  10   2   70.79    5.80
   1  10   2   81.59    6.20
  -1 -10  -2   73.39    5.70
   1 -10   2   74.19    6.10
  -1 -10  -2   55.29    6.40
  -1 -10  -2   62.59    6.00
  -1 -10  -2   63.49    5.70
  -1 -10  -2   54.79    7.20
   1 -10   2   69.99    7.90
   1 -10   2   62.99    5.50
   1 -10   2   69.49    5.50
   1  10   3   22.30    6.50
  -1  10  -3   47.70    6.30
   1  10   3   27.00    6.40
  -1  10  -3   37.90    6.30
   1  10   3   27.70    6.40
   1  10   3   44.20    6.30
  -1  10  -3   40.30    6.10
  -1  10  -3   43.10    6.10
  -1  10  -3   36.70   15.80
  -1  10  -3   40.30    6.80
   1 -10   3   32.10    5.80
  -1 -10  -3   36.80    6.10
  -1 -10  -3   29.80    6.30
   1 -10   3   38.00    5.40
  -1 -10  -3   25.50    5.90
   1 -10   3   35.90    5.50
  -1 -10  -3   34.50    6.00
   1 -10   3   34.40    8.30
   1 -10   3   34.60   10.30
  -1  10  -4  143.59   11.90
  -1  10  -4  141.79   12.60
   1  10   4  140.69   11.80
  -1  10  -4  148.49   15.20
   1  10   4  156.28   12.00
   1  10   4  173.88   12.40
   1  10   4  139.59   12.00
  -1  10  -4  134.49   11.10
  -1  10  -4  154.58   11.30
  -1  10  -4  142.69   11.30
   1 -10   4  141.19   10.80
   1 -10   4  148.39   10.10
  -1 -10  -4  162.08   11.50
   1 -10   4  152.98   11.10
  -1 -10  -4  150.38   11.80
  -1 -10  -4  145.39   11.70
  -1 -10  -4  139.59   12.60
   1 -10   4  154.78   15.60
   1 -10   4  138.19   10.20
  -1 -10  -4  153.38   12.20
   1  10   5  137.29   13.00
   1  10   5  125.79    9.40
   1  10   5  119.59   14.20
   1  10   5  111.69    9.30
  -1  10  -5  112.49    8.60
  -1  10  -5  111.79    9.80
  -1  10  -5  117.59    9.00
  -1  10  -5  100.19   11.20
  -1  10  -5  123.29    8.90
  -1  10  -5  116.09    9.20
  -1 -10  -5  135.09   12.30
   1 -10   5  112.59   10.30
  -1 -10  -5  121.89    9.30
  -1 -10  -5  121.09    9.30
   1 -10   5   98.29    7.80
  -1 -10  -5  123.59    9.70
   1 -10   5  108.79    8.90
  -1 -10  -5  120.39    8.80
   1 -10   5  104.09    8.50
  -1  10  -6   -6.30    8.70
   1  10   6    0.70    7.50
   1  10   6   -7.60    7.60
   1  10   6    0.40    7.80
  -1  10  -6   18.70    9.60
  -1  10  -6   10.30    8.10
  -1  10  -6   -3.00    7.30
  -1  10  -6    2.70    7.50
  -1  10  -6    6.30    7.40
   1 -10   6    8.60    7.20
   1 -10   6   10.70    6.20
  -1 -10  -6    5.90    8.30
   1 -10   6    6.00    7.20
  -1 -10  -6   -1.30    7.70
   1 -10   6    4.70    6.50
  -1 -10  -6    7.40    7.90
  -1 -10  -6    6.60    7.70
  -1 -10  -6    0.20    7.50
  -1  10  -7   75.79    9.70
   1  10   7   86.89   16.50
   1  10   7   76.49    9.40
   1  10   7   53.09    8.80
  -1  10  -7   77.09    9.30
  -1  10  -7   54.19    8.20
  -1  10  -7   69.59    8.70
  -1 -10  -7   53.59    9.50
  -1 -10  -7   71.89    9.00
   1 -10   7   71.49    8.50
   1 -10   7   60.69    8.50
   1 -10   7   62.49    7.90
  -1 -10  -7   64.19    9.20
  -1 -10  -7   71.99    9.40
  -1 -10  -7   70.69    9.10
   1 -10   7   73.89    7.70
   1  10   8   12.70    8.90
  -1  10  -8    6.10    9.30
   1  10   8   24.20   11.30
  -1  10  -8   15.80    9.40
  -1  10  -8    3.90    8.80
   1  10   8   26.20    9.20
   1  10   8    8.30    9.10
  -1  10  -8   28.70   10.20
   1 -10   8    3.40    8.10
   1 -10   8    6.70    9.00
  -1 -10  -8   18.70    9.60
  -1 -10  -8    8.50    9.80
  -1 -10  -8    2.40    8.90
  -1 -10  -8   19.00    9.40
  -1  10  -9  120.89   10.80
   1  10   9  144.29   11.40
   1  10   9  141.19   12.10
  -1  10  -9  127.79   12.30
  -1  10  -9  114.69   10.90
   1  10   9  127.59   11.40
  -1  10  -9  117.89   11.60
  -1 -10  -9  136.69   12.30
  -1 -10  -9  126.79   11.80
   1 -10   9  110.19   11.20
  -1 -10  -9  127.29   11.60
  -1  10 -10    6.90   10.90
   1  10  10    2.10   10.60
  -1  10 -10    0.80    9.50
   1  10  10    8.20   10.50
  -1  10 -10    4.80   11.90
  -1  10 -10  -22.00   10.20
  -1  10 -10    6.70    9.80
   1  10  10  -10.20   10.30
  -1 -10 -10  -20.00   10.90
   1 -10  10  -12.60   10.90
  -1 -10 -10    4.80   11.10
  -1 -10 -10  -11.30   10.80
   1  11  -9   88.79   10.20
   1  11  -9   92.39    9.80
  -1  11   9  107.79   11.80
   1  11  -9  110.59   12.10
  -1  11   9  114.49   11.30
   1  11  -9  103.69   10.90
   1  11  -9  117.59    9.90
   1 -11  -9  100.79   11.70
   1 -11  -9  126.69   11.70
  -1 -11   9  109.99   10.20
   1 -11  -9  119.29   12.00
  -1 -11   9  100.09    9.70
   1  11  -8    3.90    9.60
   1  11  -8    1.00    7.80
   1  11  -8    1.80    8.60
  -1  11   8    8.40    9.30
   1  11  -8  -21.40   13.40
   1  11  -8   -4.10    7.60
  -1  11   8   -5.90    9.00
   1  11  -8   -7.20    9.00
  -1 -11   8   -4.40    7.60
  -1 -11   8   -3.80    8.00
   1 -11  -8   19.10   17.90
   1 -11  -8    4.30    8.80
   1 -11  -8    9.20    9.60
   1 -11  -8    7.40    9.50
  -1  11   7  351.16   17.40
  -1  11   7  322.77   17.60
  -1  11   7  305.37   17.40
   1  11  -7  342.37   16.00
   1  11  -7  347.67   16.50
   1  11  -7  338.17   17.40
  -1  11   7  329.37   17.50
   1 -11  -7  331.37   17.40
   1 -11  -7  313.47   17.20
   1 -11  -7  331.37   17.50
   1 -11  -7  338.07   17.50
   1 -11  -7  341.27   17.90
  -1 -11   7  323.67   15.50
  -1 -11   7  314.27   14.50
  -1  11   6   -7.00    7.90
  -1  11   6   -8.60    7.60
   1  11  -6    5.10    6.90
   1  11  -6    8.70    6.80
  -1  11   6   -0.70    7.80
   1  11  -6   -3.50    7.70
   1  11  -6    3.60    6.60
  -1  11   6    3.90    8.00
   1  11  -6   -1.40    9.30
   1 -11  -6    8.80    7.40
   1 -11  -6   -0.40    8.20
   1 -11  -6   -1.20    8.00
   1 -11  -6    9.30    7.50
   1 -11  -6  -13.00    7.50
  -1  11   5   35.20    8.30
   1  11  -5   34.00    7.50
   1  11  -5   21.50    7.10
   1  11  -5   31.60   10.00
   1  11  -5   22.90    8.10
  -1  11   5   29.70    8.00
   1  11  -5   37.70    7.10
  -1  11   5   24.60    8.10
   1  11  -5   22.80    6.80
  -1  11   5   32.00    8.20
   1 -11  -5   35.90    7.90
   1 -11  -5   29.70    8.60
   1 -11  -5   35.40    8.20
   1 -11  -5   20.10    8.40
   1 -11  -5   18.70    7.70
  -1  11   4   21.70    7.40
  -1  11   4   18.60    7.70
  -1  11   4  -10.70    7.60
  -1  11   4    5.70    7.20
   1  11  -4   13.20    8.90
   1 -11  -4    3.60    7.40
   1 -11  -4    0.90    6.90
   1 -11  -4  -12.40    7.70
   1 -11  -4   -4.30    8.90
   1 -11  -4    1.30    6.90
   1 -11  -4   -5.00    7.60
  -1  11   3 1114.19   35.80
   1  11  -3 1120.39   37.40
  -1  11   3 1128.99   36.00
  -1  11   3 1109.79   35.90
  -1  11   3 1128.99   36.10
   1 -11  -3 1120.49   35.90
   1 -11  -3 1089.69   35.80
   1 -11  -3 1105.19   35.80
   1 -11  -3 1063.69   35.70
   1 -11  -3 1091.59   35.50
  -1 -11   3 1110.79   37.20
   1 -11  -3 1112.79   37.80
  -1  11   2   -1.30    6.10
  -1  11   2   10.80    6.20
   1  11  -2   -1.80    7.70
  -1  11   2    5.30    6.00
  -1  11   2    1.90    6.30
  -1 -11   2   15.10    7.40
   1 -11  -2   -0.60    5.50
   1 -11  -2    2.60    5.70
   1 -11  -2    7.10    8.10
   1 -11  -2    1.70    5.70
   1 -11  -2   -0.60    5.90
  -1  11   1 1473.95   45.30
  -1  11   1 1422.06   45.00
  -1  11   1 1435.86   45.20
   1  11  -1 1473.05   46.20
  -1  11   1 1468.95   45.20
   1 -11  -1 1443.36   45.00
   1 -11  -1 1418.06   46.60
  -1 -11   1 1518.55   46.10
   1 -11  -1 1397.76   45.00
   1  11   0  178.18    9.10
  -1  11   0  163.88   10.20
   1  11   0  162.98   12.40
  -1  11   0  132.99   13.30
   1  11   0  169.48    9.30
   1  11   0  154.18    9.30
  -1  11   0  182.58   10.30
   1  11   0  171.38    9.40
  -1  11   0  175.48   10.10
  -1  11   0  178.98   10.40
   1 -11   0  173.08   13.60
   1 -11   0  157.18    9.50
   1 -11   0  147.89   16.60
  -1 -11   0  156.38    8.60
  -1 -11   0  159.88    8.80
   1 -11   0  167.98    9.80
   1 -11   0  159.08    9.70
  -1 -11   0  168.28   12.70
  -1 -11   0  153.38    8.90
   1  11   1 1457.05   44.70
   1  11   1 1447.66   44.60
  -1  11  -1 1446.66   44.70
  -1  11  -1 1447.66   44.80
  -1  11  -1 1467.65   46.60
  -1  11  -1 1446.46   44.80
  -1  11  -1 1441.96   44.70
   1  11   1 1439.66   44.60
   1  11   1 1464.55   44.70
   1 -11   1 1448.76   44.60
  -1 -11  -1 1376.16   44.40
  -1 -11  -1 1381.86   44.50
  -1 -11  -1 1421.76   44.50
   1 -11   1 1417.36   44.60
   1 -11   1 1416.06   44.50
   1 -11   1 1502.25   46.40
   1 -11   1 1453.15   44.60
  -1 -11  -1 1442.36   44.50
  -1 -11  -1 1496.05   45.90
  -1  11  -2   -2.30    5.70
  -1  11  -2    3.60    8.10
  -1  11  -2   19.10    6.00
  -1  11  -2   13.10    6.20
   1  11   2    9.50    6.10
  -1  11  -2   19.40    6.80
   1  11   2    8.60    5.70
   1  11   2    8.10    5.60
  -1  11  -2   12.80    5.70
   1  11   2   12.90    6.00
   1 -11   2   -1.30    4.90
   1 -11   2    0.20    8.60
   1 -11   2    6.20    5.10
  -1 -11  -2    5.10    7.60
  -1 -11  -2    2.50    5.70
  -1 -11  -2   11.40    5.30
  -1 -11  -2    7.20    5.30
   1 -11   2    0.70    7.50
   1 -11   2    1.80    5.30
   1  11   3 1141.49   35.20
  -1  11  -3 1107.49   35.00
  -1  11  -3 1076.59   37.40
   1  11   3 1095.49   35.10
   1  11   3 1102.79   35.30
   1  11   3 1100.19   35.20
  -1  11  -3 1082.79   34.90
  -1  11  -3 1081.39   34.80
  -1  11  -3 1118.19   34.90
  -1 -11  -3 1108.79   36.70
   1 -11   3 1060.79   34.40
  -1 -11  -3 1103.29   35.10
   1 -11   3 1053.69   34.40
   1 -11   3 1061.39   34.50
  -1 -11  -3 1096.79   35.10
  -1 -11  -3 1074.89   34.90
  -1 -11  -3 1058.29   34.90
  -1 -11  -3 1057.99   35.60
   1 -11   3 1132.79   37.40
   1 -11   3 1077.79   34.50
   1  11   4    7.30    7.40
  -1  11  -4    8.60    6.90
  -1  11  -4   10.30    9.50
   1  11   4    9.90    7.30
   1  11   4    3.90    7.40
  -1  11  -4   13.50    6.90
  -1  11  -4    2.40    7.90
  -1  11  -4    5.90    7.40
  -1  11  -4   11.50    7.00
   1  11   4    0.30    7.30
   1 -11   4    3.00    6.50
   1 -11   4    0.10    6.70
  -1 -11  -4    5.50    7.50
  -1 -11  -4    3.30    7.00
   1 -11   4   12.80    6.20
  -1 -11  -4    6.20    6.80
   1 -11   4   -2.80    9.40
  -1 -11  -4   -3.50    6.70
   1 -11   4    4.40    5.80
  -1  11  -5   27.50   10.00
  -1  11  -5   38.40    8.90
  -1  11  -5   37.30    7.90
  -1  11  -5   36.90    8.30
  -1  11  -5   28.90    7.90
   1  11   5   40.00    8.20
   1  11   5   39.50    8.10
   1  11   5   11.80    9.00
  -1  11  -5   26.70    7.40
   1  11   5   46.00    8.30
  -1 -11  -5   22.20    8.40
  -1 -11  -5   22.90    7.70
   1 -11   5   26.20    6.50
   1 -11   5   42.10    7.50
  -1 -11  -5   25.50    7.70
   1 -11   5   26.30    7.10
  -1 -11  -5   38.20    8.10
   1 -11   5   35.80    6.80
  -1 -11  -5   29.60    8.20
  -1  11  -6    5.80    7.40
   1  11   6   -8.20    7.70
  -1  11  -6   -3.90    8.50
  -1  11  -6    6.20    7.30
  -1  11  -6   17.30    8.00
  -1  11  -6    5.80    7.60
   1  11   6   -3.10    7.70
   1  11   6   -0.90    7.60
  -1  11  -6    0.40    9.50
   1 -11   6   -0.60    9.70
  -1 -11  -6   -3.00    7.30
   1 -11   6    5.30    6.20
  -1 -11  -6   -6.50    7.90
   1 -11   6   -4.40    6.40
  -1 -11  -6   -0.40    7.70
  -1 -11  -6  -11.30    7.30
   1 -11   6    1.90    7.20
  -1 -11  -6   -3.40    8.10
  -1  11  -7  319.27   16.00
  -1  11  -7  309.67   16.10
  -1  11  -7  331.87   16.70
   1  11   7  327.87   17.30
  -1  11  -7  287.97   20.30
   1  11   7  354.56   27.30
  -1  11  -7  356.16   18.40
   1  11   7  330.57   17.80
  -1  11  -7  330.77   16.60
  -1 -11  -7  339.47   17.80
   1 -11   7  332.97   16.30
  -1 -11  -7  361.46   18.10
   1 -11   7  309.67   17.20
  -1 -11  -7  335.97   18.10
   1 -11   7  326.87   15.40
  -1 -11  -7  315.17   17.00
   1  11   8    8.00    9.10
   1  11   8    1.50    9.30
  -1  11  -8  -18.00   10.20
   1  11   8    4.30    9.30
  -1  11  -8   -8.20    8.40
  -1  11  -8   -6.30    8.70
  -1  11  -8    8.80    9.50
   1  11   8   -9.50    8.90
  -1 -11  -8  -10.50    9.00
  -1 -11  -8   -5.40    9.00
   1 -11   8  -20.00   10.00
  -1 -11  -8   -5.70    9.30
   1 -11   8    6.60    8.50
   1 -11   8    0.60    8.10
  -1 -11  -8  -16.30    9.50
  -1  11  -9  101.19   10.80
   1  11   9  115.29   11.70
   1  11   9  110.79   11.20
  -1  11  -9  114.59   11.40
  -1  11  -9   99.89   12.50
   1  11   9  102.99   10.90
  -1  11  -9   92.49   14.90
   1 -11   9   99.99   11.30
  -1 -11  -9   98.79   11.40
  -1 -11  -9  122.59   11.70
   1 -11   9  105.79   11.70
  -1 -11  -9  106.39   11.80
  -1  12   9    3.30   10.70
   1  12  -9   -1.00    8.70
   1  12  -9   14.20    9.30
   1  12  -9    6.90    8.60
   1  12  -9   -0.10   10.60
   1  12  -9   -6.10   10.10
  -1  12   9   -9.60    9.60
  -1 -12   9  -13.40    8.70
  -1 -12   9  -15.30    8.50
   1 -12  -9  -11.30   10.30
   1 -12  -9    6.70   10.60
   1 -12  -9    7.30   10.70
   1  12  -8    3.40    9.10
  -1  12   8   -4.40    9.10
  -1  12   8  -10.40    9.10
   1  12  -8    2.90    7.70
   1  12  -8   12.20    8.40
  -1  12   8  -19.40    9.40
   1  12  -8    6.10   10.00
   1 -12  -8   -2.00   10.80
   1 -12  -8    0.50   10.80
   1 -12  -8  -11.40    9.70
   1 -12  -8  -12.20    9.30
   1  12  -7  -17.90   10.10
   1  12  -7   -5.50    7.80
  -1  12   7   -0.10    8.80
  -1  12   7   18.70    8.80
  -1  12   7  -16.30    8.40
   1  12  -7    5.80    7.60
  -1  12   7   39.60    9.10
   1  12  -7   -4.60    8.30
   1  12  -7    9.40    9.10
   1 -12  -7  -16.00    8.40
   1 -12  -7    3.50   10.50
   1 -12  -7    4.20    8.60
   1 -12  -7    0.80    8.40
  -1  12   6    1.40    7.90
  -1  12   6    0.90    8.40
   1  12  -6  -10.60    9.50
  -1  12   6    4.60    8.40
  -1  12   6   -8.70    7.90
   1  12  -6    8.10    7.00
   1  12  -6   -7.70    6.90
   1  12  -6    2.00    8.20
   1 -12  -6   -3.10    7.70
   1 -12  -6  -10.10    8.20
   1 -12  -6  -17.40    9.10
   1 -12  -6   -6.50    8.30
   1 -12  -6   -0.60    7.80
   1  12  -5   -9.70    6.60
   1  12  -5   -8.10    6.60
   1  12  -5  -12.30    7.60
  -1  12   5   -3.80    7.80
  -1  12   5    0.50    7.80
  -1  12   5   -5.80    7.40
   1  12  -5    9.20    9.10
  -1  12   5   -5.30    7.40
   1 -12  -5    0.70    7.20
   1 -12  -5    1.50    7.90
   1 -12  -5   -0.40    7.20
   1 -12  -5   -3.40    9.10
   1 -12  -5    3.20    7.90
   1 -12  -5   -4.40    7.50
  -1  12   4  103.79    9.30
  -1  12   4  115.49    9.60
  -1  12   4  107.49    9.20
   1  12  -4  146.99   16.20
  -1  12   4  103.59    9.30
   1 -12  -4  105.69    9.00
   1 -12  -4   99.69    9.30
   1 -12  -4   96.59   11.10
   1 -12  -4  119.39    8.80
   1 -12  -4  103.49    9.20
   1 -12  -4   96.79    9.40
  -1  12   3   18.60    7.20
  -1  12   3    7.60    7.40
  -1  12   3   12.40    7.40
   1  12  -3   30.10   16.70
  -1  12   3   17.60    7.40
   1 -12  -3   22.00    9.00
   1 -12  -3    8.30    6.70
  -1 -12   3    5.70    8.60
   1 -12  -3    8.80    7.20
   1 -12  -3   15.40    7.10
   1 -12  -3   15.00    6.80
   1 -12  -3   19.30    7.30
  -1  12   2    7.40    7.00
  -1  12   2    5.30    6.60
  -1  12   2   19.10    6.70
   1  12  -2   16.60    8.50
  -1  12   2    4.20    6.90
   1 -12  -2   12.70    8.90
   1 -12  -2   11.50    6.50
   1 -12  -2    4.80    6.50
  -1 -12   2   10.10    7.90
   1 -12  -2   15.30    6.10
   1 -12  -2   18.80    6.40
   1 -12  -2   12.90    7.50
   1  12  -1  306.57   16.10
  -1  12   1  299.57   13.80
  -1  12   1  310.27   13.90
   1  12  -1  310.27   12.50
  -1  12   1  290.97   13.90
  -1  12   1  285.37   13.60
   1 -12  -1  290.97   17.20
  -1 -12   1  292.57   15.50
   1 -12  -1  278.27   13.30
   1 -12  -1  267.67   13.50
   1 -12  -1  273.57   13.20
   1  12   0   -2.60    7.80
   1  12   0    4.00    5.40
   1  12   0   -3.80    5.30
  -1  12   0   -0.10    6.30
  -1  12   0   -4.80    5.90
  -1  12   0   -2.20    6.20
  -1  12   0   15.10    8.20
   1  12   0    3.70    5.50
   1  12   0   -1.10    5.40
  -1  12   0    1.00    6.10
   1 -12   0    3.40    5.80
   1 -12   0    0.70    5.60
   1 -12   0    1.40    5.60
  -1 -12   0    1.50    7.50
   1 -12   0   -1.70    5.40
   1 -12   0    2.00    8.60
   1  12   1  276.07   13.10
   1  12   1  272.17   13.10
  -1  12  -1  297.87   13.40
  -1  12  -1  295.07   17.00
   1  12   1  288.97   13.20
   1  12   1  286.57   13.20
  -1  12  -1  300.87   13.60
  -1  12  -1  306.17   13.40
  -1  12  -1  291.97   13.30
   1 -12   1  326.37   17.30
  -1 -12  -1  293.57   12.60
  -1 -12  -1  320.77   16.10
   1 -12   1  289.77   13.00
  -1 -12  -1  274.77   12.50
   1 -12   1  284.87   12.80
  -1 -12  -1  290.47   12.60
   1 -12   1  294.87   16.70
   1 -12   1  266.17   12.70
  -1 -12  -1  275.07   13.40
  -1  12  -2    0.80    8.90
  -1  12  -2    8.30    6.30
  -1  12  -2    9.00    6.30
   1  12   2    8.10    6.30
  -1  12  -2    1.40    9.30
  -1  12  -2    6.50    6.40
   1  12   2   -8.10    6.30
   1  12   2    8.40    6.70
   1  12   2    4.50    6.30
  -1  12  -2    4.90    6.60
  -1 -12  -2   12.70    8.70
  -1 -12  -2    6.30    5.80
   1 -12   2   16.10    5.60
   1 -12   2   10.40    8.50
   1 -12   2    7.90    5.80
  -1 -12  -2    5.70    5.60
   1 -12   2   14.90    5.40
   1 -12   2   10.00    5.80
  -1 -12  -2    1.10    6.10
  -1  12  -3   15.00    9.40
   1  12   3   13.20    7.00
  -1  12  -3   22.30    7.20
  -1  12  -3   16.40    6.60
  -1  12  -3   19.60    8.20
   1  12   3   12.70    6.80
  -1  12  -3   20.10    6.90
   1  12   3   20.40    7.30
   1  12   3   17.30    7.20
  -1  12  -3   14.60    6.70
   1 -12   3   11.80    6.10
   1 -12   3   15.90    9.30
  -1 -12  -3   16.60    6.60
  -1 -12  -3    8.20    6.90
  -1 -12  -3   13.60    8.60
  -1 -12  -3   20.80    6.50
   1 -12   3   18.50    6.30
  -1 -12  -3    7.60    7.00
  -1 -12  -3   15.40    6.60
   1 -12   3   16.60    5.80
  -1  12  -4  104.29    8.80
  -1  12  -4   97.79   11.30
  -1  12  -4  121.39    8.50
  -1  12  -4  115.79    9.00
  -1  12  -4  108.99    8.70
   1  12   4  107.09    9.20
   1  12   4   98.99    8.90
   1  12   4  107.49    9.30
   1  12   4  109.79    9.20
  -1  12  -4  103.19    9.80
  -1 -12  -4  103.09    8.60
   1 -12   4  130.89   11.30
  -1 -12  -4  112.89    8.90
   1 -12   4  125.49   11.10
   1 -12   4  111.69   10.00
  -1 -12  -4  103.99    9.10
  -1 -12  -4   90.29    8.50
   1 -12   4   98.79   11.00
   1 -12   4  108.29    7.70
  -1 -12  -4  105.19   10.50
  -1 -12  -4  117.89   10.70
   1  12   5   -0.90    7.60
  -1  12  -5   15.30    7.50
   1  12   5   10.90    7.70
   1  12   5   -4.60    7.50
  -1  12  -5   -6.40    9.50
  -1  12  -5   -1.60    7.30
   1  12   5   14.90    7.70
  -1  12  -5    2.30    7.10
  -1  12  -5    6.30    7.80
  -1  12  -5   16.40    8.70
   1 -12   5   -0.20    6.00
  -1 -12  -5   -1.70    7.10
  -1 -12  -5   -4.00    7.70
   1 -12   5   -1.30    6.50
  -1 -12  -5   -5.30    7.30
   1 -12   5    4.30    6.80
  -1 -12  -5    0.40    7.40
  -1 -12  -5    0.80    7.20
   1 -12   5   -1.00    6.20
  -1  12  -6    6.60    9.50
   1  12   6    0.80    7.90
  -1  12  -6  -10.90    8.60
  -1  12  -6  -12.70    8.80
   1  12   6   -1.20    8.10
  -1  12  -6    8.20    7.70
  -1  12  -6   -5.00    7.20
  -1  12  -6    5.30    8.10
   1  12   6    1.00    8.00
   1  12   6    2.70    9.40
  -1 -12  -6    6.50    7.80
   1 -12   6    4.90    6.70
  -1 -12  -6    5.30    8.40
   1 -12   6    2.90    7.40
  -1 -12  -6    0.90    8.00
   1 -12   6   -4.10    7.20
  -1 -12  -6   -0.50    8.10
  -1 -12  -6   -8.80    8.00
   1  12   7    8.10    8.70
  -1  12  -7  -23.10   10.20
  -1  12  -7  -19.00   10.30
  -1  12  -7    2.20    7.90
   1  12   7   -5.40   13.50
  -1  12  -7    5.60    8.10
  -1  12  -7   -3.60    9.70
  -1  12  -7   14.00    8.40
   1 -12   7   -0.60    8.10
  -1 -12  -7   -7.00    9.10
  -1 -12  -7  -11.10    8.90
   1 -12   7    8.80    7.70
   1 -12   7   -5.80    7.20
  -1 -12  -7    0.40    8.40
  -1 -12  -7   -9.40   14.00
  -1 -12  -7  -14.50    9.00
   1 -12   7    7.60    8.00
  -1  12  -8    9.00    9.00
  -1  12  -8   -9.60   11.60
  -1  12  -8    6.80    9.50
   1  12   8   10.00    9.30
   1  12   8    1.70    9.10
   1  12   8    9.50    9.30
  -1  12  -8   -4.90    8.50
   1  12   8    0.90    9.00
  -1 -12  -8    7.00    9.70
   1 -12   8  -11.60    8.40
  -1 -12  -8   -2.40    9.40
   1 -12   8    1.00    8.60
  -1 -12  -8    5.80    9.70
  -1  12  -9    0.10    9.60
   1  12   9   -7.80    9.40
   1  12   9   -3.30    9.80
  -1  12  -9   19.60    9.90
   1  12   9   -0.50    9.90
  -1  12  -9   22.20   11.40
  -1  12  -9    2.70   10.20
  -1 -12  -9    8.70   10.40
  -1 -12  -9   -2.40   10.60
   1 -12   9    9.00   12.20
   1 -12   9    5.90    9.20
  -1 -12  -9   -1.20   10.30
  -1  13   9   22.00   14.10
  -1  13   9   73.09   11.10
   1  13  -9   42.00    8.80
   1  13  -9   32.50   11.90
   1  13  -9   15.80    9.70
   1  13  -9   36.40   10.60
   1  13  -9   21.40    9.00
   1 -13  -9   18.50   11.20
   1 -13  -9   33.30   11.20
   1 -13  -9   37.50   11.30
  -1  13   8   16.50   10.10
   1  13  -8    0.10    8.30
   1  13  -8   -1.90   10.10
  -1  13   8   -2.80    9.30
   1  13  -8    4.40    9.30
  -1  13   8   -7.60    9.50
   1 -13  -8    0.80    9.70
   1 -13  -8    5.60   10.00
   1 -13  -8    0.40    9.60
   1  13  -7  194.98   19.30
   1  13  -7  248.08   19.40
  -1  13   7  254.67   16.40
  -1  13   7  263.67   16.80
   1  13  -7  263.97   14.40
   1  13  -7  241.28   14.20
  -1  13   7  242.78   16.70
   1  13  -7  238.48   16.40
  -1  13   7  239.88   16.40
   1 -13  -7  258.37   16.30
   1 -13  -7  263.27   16.70
   1 -13  -7  268.57   16.60
   1 -13  -7  246.98   16.60
   1  13  -6   -9.40    8.40
  -1  13   6  -13.30    8.20
  -1  13   6   14.00    8.70
  -1  13   6   -6.10    8.40
  -1  13   6  -14.50    8.30
   1  13  -6   -7.40    8.00
   1  13  -6    0.60    7.70
   1  13  -6   -1.20    9.70
   1  13  -6   -4.80    7.10
   1 -13  -6   -0.70    8.70
   1 -13  -6    5.10    8.40
   1 -13  -6    2.40    8.40
   1 -13  -6   -4.70    9.80
   1 -13  -6   -1.60    8.40
   1 -13  -6    8.70   14.90
  -1  13   5  623.84   23.00
  -1  13   5  607.94   23.20
   1  13  -5  578.24   21.40
  -1  13   5  616.94   23.00
   1  13  -5  604.84   22.60
  -1  13   5  622.04   23.40
   1  13  -5  578.04   25.20
   1 -13  -5  580.04   23.00
   1 -13  -5  597.94   25.60
   1 -13  -5  667.23   23.50
   1 -13  -5  613.04   25.70
   1 -13  -5  599.34   23.10
   1 -13  -5  603.74   23.20
  -1  13   4   -1.20    7.80
  -1  13   4  -13.70   14.30
   1  13  -4   -3.30    9.20
  -1  13   4   -2.90    7.80
  -1  13   4   -5.10    7.90
   1 -13  -4   -3.00    8.00
  -1 -13   4    2.80   10.00
   1 -13  -4   -5.10    7.70
   1 -13  -4  -17.50    7.50
   1 -13  -4   -7.10    7.20
   1 -13  -4    8.30    9.50
   1 -13  -4    0.10    7.20
  -1  13   3  100.29    9.10
   1  13  -3  122.29   11.20
  -1  13   3  113.19    9.40
  -1  13   3  113.69    9.20
  -1  13   3  114.19    9.30
   1 -13  -3  123.69   11.80
   1 -13  -3  148.49   16.80
   1 -13  -3  106.79    8.50
   1 -13  -3  110.79    8.70
  -1 -13   3  109.69   10.80
   1 -13  -3  104.09    9.10
   1 -13  -3   82.99   10.10
  -1  13   2    5.00    7.20
  -1  13   2   -2.50    7.30
  -1  13   2    8.40    7.40
  -1  13   2    1.80    7.10
   1  13  -2   -0.90    9.10
   1 -13  -2   -6.90    6.90
  -1 -13   2   -2.30    8.80
   1 -13  -2    6.20    6.90
   1 -13  -2   -9.30    6.50
   1 -13  -2   -1.80    6.60
   1 -13  -2   -1.20    6.50
   1 -13  -2    9.50    9.30
   1  13  -1  202.08   15.30
  -1  13   1  194.28   12.20
  -1  13   1  179.98   12.40
  -1  13   1  183.38   12.30
  -1  13   1  200.58   12.50
   1  13  -1  173.48   10.80
   1 -13  -1  175.88   11.60
   1 -13  -1  177.78   12.00
   1 -13  -1  193.38   16.30
  -1 -13   1  186.68   14.60
   1 -13  -1  185.18   11.90
  -1  13   0   33.60    6.90
  -1  13   0   25.10    6.80
  -1  13   0   24.80    7.00
   1  13   0   47.20    6.40
  -1  13   0   23.60    9.40
   1  13   0   30.00    6.00
  -1  13   0   37.80    7.10
   1  13   0   16.30    8.50
   1  13   0   30.70    6.20
   1  13   0   37.00    6.40
  -1 -13   0   19.60    9.50
   1 -13   0   27.90    6.30
   1 -13   0   32.50    6.10
   1 -13   0   38.10    6.20
   1 -13   0   44.00    6.40
   1 -13   0   36.90    9.60
  -1  13  -1  196.78   16.10
  -1  13  -1  180.38   12.20
  -1  13  -1  194.98   12.10
  -1  13  -1  188.38   12.20
   1  13   1  177.38   11.70
  -1  13  -1  188.78   12.00
   1  13   1  170.48   11.80
   1  13   1  191.78   11.70
   1  13   1  190.68   11.70
   1 -13   1  181.08   12.40
  -1 -13  -1  166.38   11.20
  -1 -13  -1  171.88   13.40
   1 -13   1  183.48   11.40
   1 -13   1  177.28   11.00
  -1 -13  -1  196.18   11.20
  -1 -13  -1  199.08   14.60
   1 -13   1  180.48   16.20
   1 -13   1  200.28   11.30
  -1 -13  -1  172.38   10.90
   1  13   2   -3.00    6.60
  -1  13  -2  -12.30    8.20
  -1  13  -2    3.50    9.40
  -1  13  -2   -3.00    6.80
   1  13   2    0.70    7.00
  -1  13  -2    0.40    6.60
   1  13   2   -1.40    6.90
   1  13   2   -4.50    6.70
  -1  13  -2    3.50    6.90
  -1  13  -2    0.90    7.00
   1 -13   2    7.80    8.90
  -1 -13  -2   -6.90    6.60
  -1 -13  -2   -2.10    6.20
  -1 -13  -2    8.00    8.60
   1 -13   2   -8.40    5.90
  -1 -13  -2   -4.80    5.90
   1 -13   2   -0.90    6.00
   1 -13   2    3.00    5.70
   1 -13   2    3.60    6.20
  -1  13  -3   87.89   11.60
  -1  13  -3  128.49   11.70
   1  13   3  113.49    9.20
   1  13   3  107.89    9.00
   1  13   3  115.89    9.00
  -1  13  -3  126.39   11.90
  -1  13  -3  136.79   11.90
   1  13   3  103.99    8.70
  -1  13  -3  121.99    8.80
  -1  13  -3  108.39    9.80
   1 -13   3  132.59   10.10
   1 -13   3  104.49   11.50
  -1 -13  -3  135.19   15.50
  -1 -13  -3  114.19    8.80
  -1 -13  -3  128.59   11.60
   1 -13   3  123.29   10.60
  -1 -13  -3   95.79    8.30
  -1 -13  -3  123.89   11.80
   1 -13   3  113.49   10.80
   1 -13   3  101.09    7.70
  -1  13  -4    7.70   10.20
  -1  13  -4    5.90    7.10
   1  13   4   -2.90    7.60
  -1  13  -4    9.60    7.70
   1  13   4   -1.40    7.50
   1  13   4   14.40    7.50
  -1  13  -4   17.80    8.70
   1  13   4    3.00    7.50
  -1  13  -4    2.70    7.40
  -1  13  -4    2.60    7.20
  -1 -13  -4   -0.60    9.20
   1 -13   4   -4.60    9.30
  -1 -13  -4   -1.90    6.90
  -1 -13  -4    8.60    7.00
  -1 -13  -4   10.30    7.20
   1 -13   4    9.70    6.30
  -1 -13  -4   11.70    7.60
  -1 -13  -4   -0.60    7.30
   1 -13   4    5.10    5.90
  -1  13  -5  579.74   22.00
  -1  13  -5  603.14   23.40
  -1  13  -5  579.54   25.80
   1  13   5  638.54   23.30
  -1  13  -5  595.94   22.40
   1  13   5  601.34   23.20
   1  13   5  600.74   23.10
   1  13   5  594.64   22.90
  -1  13  -5  620.44   22.30
  -1  13  -5  613.84   22.70
   1 -13   5  607.44   22.00
   1 -13   5  600.54   26.80
  -1 -13  -5  616.34   22.90
  -1 -13  -5  665.93   23.40
  -1 -13  -5  637.04   23.00
   1 -13   5  590.24   21.30
  -1 -13  -5  611.64   25.20
  -1 -13  -5  598.44   22.80
  -1 -13  -5  601.54   23.00
  -1  13  -6  -11.30    8.40
   1  13   6  -13.40    8.20
  -1  13  -6   -8.60   19.90
  -1  13  -6    0.70    7.90
  -1  13  -6    2.40    7.70
   1  13   6   -8.90    9.20
  -1  13  -6   -2.90    9.40
   1  13   6   -0.20    8.30
  -1  13  -6   -7.20    7.90
   1  13   6    9.10    8.50
  -1 -13  -6    1.60    7.90
   1 -13   6    6.40    7.20
   1 -13   6   -1.80    7.30
  -1 -13  -6    2.60    8.00
  -1 -13  -6   -9.50    8.50
  -1 -13  -6    5.00    8.30
   1 -13   6    0.40    6.60
  -1 -13  -6   -6.90    8.50
   1  13   7  233.58   16.40
  -1  13  -7  236.78   14.70
   1  13   7  266.37   21.50
  -1  13  -7  274.87   17.20
  -1  13  -7  286.17   16.00
  -1  13  -7  266.07   15.60
  -1  13  -7  215.28   14.70
  -1  13  -7  202.18   19.50
  -1 -13  -7  265.87   17.20
  -1 -13  -7  225.98   20.00
   1 -13   7  259.07   15.00
  -1 -13  -7  260.47   16.90
   1 -13   7  235.38   14.20
  -1 -13  -7  242.08   16.70
   1  13   8    0.10    9.20
  -1  13  -8    3.00    8.90
  -1  13  -8   -5.80   12.30
   1  13   8   10.80    9.70
   1  13   8    7.40    9.70
  -1  13  -8    7.70    8.50
  -1  13  -8    2.50    9.60
   1 -13   8  -17.20    8.50
  -1 -13  -8    2.20    9.90
   1 -13   8    2.60    8.50
  -1 -13  -8   -5.90    9.60
  -1 -13  -8   -2.80   15.30
  -1  13  -9   47.00    9.70
  -1  13  -9   30.80   10.30
  -1  13  -9   21.60   12.00
   1  13   9   12.20   10.30
   1  13   9   40.00   11.00
   1  13   9   28.10   10.30
  -1  13  -9    8.30   11.00
  -1 -13  -9   47.90   11.30
   1 -13   9   23.30    9.80
  -1 -13  -9   32.10   11.20
  -1 -13  -9   39.10   10.90
   1 -13   9   18.40    9.80
  -1  14   8   10.30   10.00
   1  14  -8    2.10    8.90
   1  14  -8    6.70    9.30
   1  14  -8    9.20   10.60
  -1  14   8   -1.60    9.60
   1 -14  -8    4.60   10.20
   1 -14  -8    0.60   10.20
   1 -14  -8    3.00   10.10
  -1  14   7   18.20    9.60
   1  14  -7    8.00    8.00
  -1  14   7    8.40    9.00
  -1  14   7    6.50    8.80
   1  14  -7    5.40    9.60
   1  14  -7    5.10    8.20
   1  14  -7    1.20   10.70
   1 -14  -7   16.90    9.50
   1 -14  -7   23.60    9.30
   1 -14  -7    5.80    9.00
   1 -14  -7   -2.80   10.80
  -1  14   6   38.60    9.00
   1  14  -6    8.10    9.10
  -1  14   6   47.00    9.10
  -1  14   6   30.70    9.20
   1  14  -6    5.00   10.70
  -1  14   6   31.70    9.20
   1 -14  -6   23.30    8.90
   1 -14  -6   30.10    9.40
   1 -14  -6   34.20   13.10
   1 -14  -6   23.20   10.40
   1 -14  -6   21.70    8.80
  -1  14   5   12.10    8.30
   1  14  -5    4.50    8.20
  -1  14   5   16.30    8.20
  -1  14   5   14.00   10.30
  -1  14   5   22.20    8.30
   1  14  -5   14.70    9.70
   1 -14  -5   10.80    8.80
   1 -14  -5   13.30    8.10
   1 -14  -5   21.30    8.40
   1 -14  -5   -2.20   10.00
   1 -14  -5    4.10    8.00
   1 -14  -5   15.00    8.20
  -1  14   4   46.90    8.30
  -1  14   4   38.40    8.20
   1  14  -4   35.90    9.90
  -1  14   4   46.80    8.30
  -1  14   4   45.20    8.30
  -1 -14   4   50.59   10.60
   1 -14  -4   34.40    7.70
   1 -14  -4   40.30    7.80
   1 -14  -4   44.20    9.80
   1 -14  -4   43.40    7.80
   1 -14  -4   30.30    8.40
   1 -14  -4   27.00    8.00
  -1  14   3   57.09    8.50
  -1  14   3   30.20    8.00
   1  14  -3   60.79   10.10
  -1  14   3   51.89    8.30
  -1  14   3   42.80    8.10
   1 -14  -3   39.90    8.00
  -1 -14   3   35.50    9.50
   1 -14  -3   43.30    7.60
   1 -14  -3   43.60    7.50
   1 -14  -3   42.30    9.70
   1 -14  -3   53.09   10.20
   1 -14  -3   56.79    7.60
  -1  14   2   11.40    7.60
  -1  14   2   -8.30    7.90
  -1  14   2   -0.10    7.70
   1  14  -2   11.80    9.50
  -1  14   2   19.30    7.80
   1 -14  -2    0.30    7.10
   1 -14  -2   -7.50    6.90
   1 -14  -2    0.60    9.00
  -1 -14   2   -1.80    8.90
   1 -14  -2   -8.30    7.20
   1 -14  -2    2.40    7.20
   1  14  -1   36.90   11.00
  -1  14   1   44.10    7.60
   1  14  -1   44.10    6.50
  -1  14   1   45.60    8.00
  -1  14   1   38.50    7.70
  -1  14   1   21.10    7.70
  -1 -14   1   38.80    9.10
   1 -14  -1   40.20    7.00
   1 -14  -1   32.60    9.80
   1 -14  -1   34.40    7.20
   1 -14  -1   47.60    7.50
  -1  14   0   -3.40    7.20
   1  14   0   -4.40    6.40
   1  14   0   -1.30    6.70
  -1  14   0    8.50    7.30
  -1  14   0    4.70    7.30
   1  14   0    3.90    9.20
  -1  14   0    2.40    9.90
  -1  14   0    4.10    7.10
   1 -14   0   -0.30    6.10
   1 -14   0   -2.50    6.40
  -1 -14   0    7.00    8.70
   1 -14   0   -2.00    6.70
   1 -14   0   11.10    9.80
   1 -14   0  -11.00    6.50
  -1  14  -1   32.30    7.40
  -1  14  -1   25.70    9.70
   1  14   1   35.20    7.10
   1  14   1   39.60    7.40
   1  14   1   30.90    7.30
  -1  14  -1   49.90    7.50
   1  14   1   31.50    7.20
  -1  14  -1   39.40    7.70
  -1  14  -1   33.40    7.70
  -1 -14  -1   32.90    6.30
   1 -14   1   18.20    6.60
   1 -14   1   26.50    6.80
   1 -14   1   36.10    6.70
  -1 -14  -1   30.90    9.70
  -1 -14  -1   32.20    6.40
  -1 -14  -1   32.00    6.80
   1 -14   1   21.70   10.00
   1 -14   1   29.60    6.70
  -1 -14  -1   29.70    6.50
  -1  14  -2   11.60    7.20
   1  14   2   -4.50    7.30
  -1  14  -2    7.80    7.40
  -1  14  -2    3.80   10.10
  -1  14  -2   -3.20    7.40
   1  14   2   -4.00    7.20
  -1  14  -2   14.20    7.10
   1  14   2   -5.00    7.20
   1  14   2    4.00    7.40
   1 -14   2   11.10    6.00
   1 -14   2    7.10    9.30
   1 -14   2   -4.50    6.30
  -1 -14  -2   -1.20    6.40
  -1 -14  -2  -11.50    6.50
  -1 -14  -2   14.40    9.40
  -1 -14  -2  -10.50    6.60
  -1 -14  -2   -5.20    6.90
   1 -14   2   -4.80    6.40
   1 -14   2    4.30    6.30
  -1  14  -3   50.49    7.80
  -1  14  -3   57.69    7.70
  -1  14  -3   61.99    8.00
   1  14   3   55.99    8.00
  -1  14  -3   43.60   10.50
  -1  14  -3   53.49    8.90
   1  14   3   50.29    7.80
  -1  14  -3   56.79    7.40
   1  14   3   55.59    9.40
   1  14   3   51.29    8.10
  -1 -14  -3   41.00    7.20
  -1 -14  -3   56.39    9.60
   1 -14   3   48.30    6.40
   1 -14   3   40.30   10.30
  -1 -14  -3   44.60    7.60
  -1 -14  -3   51.79    7.30
   1 -14   3   37.30    6.30
  -1 -14  -3   52.89    7.20
   1 -14   3   47.50    6.70
   1  14   4   31.40    7.70
  -1  14  -4   49.70    7.50
  -1  14  -4   48.30    7.30
  -1  14  -4   50.99    7.70
  -1  14  -4   40.70   10.20
  -1  14  -4   51.49    9.00
   1  14   4   31.20    7.90
   1  14   4   26.50    8.00
  -1  14  -4   47.60    7.90
   1  14   4   36.40    8.00
   1 -14   4   49.40    6.60
  -1 -14  -4   34.40    7.60
   1 -14   4   43.80    9.90
  -1 -14  -4   35.90    7.30
  -1 -14  -4   47.10    9.50
  -1 -14  -4   41.70    7.80
  -1 -14  -4   32.70    7.60
  -1 -14  -4   30.10    7.40
  -1  14  -5    5.50    9.90
   1  14   5    9.00   12.50
   1  14   5   14.10    8.10
  -1  14  -5   15.80    7.40
   1  14   5    6.90    9.10
   1  14   5   22.80    8.20
  -1  14  -5   23.20    9.20
  -1  14  -5   14.40    7.80
  -1  14  -5   18.70    8.10
  -1 -14  -5    5.20    9.70
   1 -14   5   17.80    6.50
  -1 -14  -5    5.00    7.90
  -1 -14  -5    9.80    7.80
  -1 -14  -5   18.60    7.90
   1 -14   5   21.00   11.20
  -1 -14  -5    9.70    7.90
  -1 -14  -5   31.00    8.10
  -1  14  -6   16.70    9.30
  -1  14  -6   13.50    9.90
  -1  14  -6    0.70    8.10
   1  14   6   24.20    9.00
  -1  14  -6   23.90    8.40
   1  14   6   34.90    9.00
   1  14   6   36.90    9.10
  -1  14  -6   18.20    8.00
   1  14   6   41.20    8.80
  -1  14  -6   14.80   10.50
  -1 -14  -6   37.60    9.30
  -1 -14  -6   30.10    9.00
  -1 -14  -6   20.70    8.80
   1 -14   6   17.10    7.90
   1 -14   6   15.30    7.50
  -1 -14  -6   22.30    8.60
  -1 -14  -6   13.00   10.30
   1  14   7    8.10    9.30
  -1  14  -7   16.70    8.40
  -1  14  -7   10.00   10.40
  -1  14  -7    4.90    8.40
   1  14   7   22.40   11.50
  -1  14  -7    6.10    9.30
  -1  14  -7    0.00    8.60
  -1 -14  -7   -8.20   16.40
   1 -14   7   17.30    8.40
  -1 -14  -7   23.90    9.60
  -1 -14  -7   12.90    9.50
  -1  14  -8   12.60    8.80
   1  14   8    4.10    9.60
  -1  14  -8   11.40    9.10
  -1  14  -8   20.80   11.10
   1  14   8   20.60   10.20
   1  14   8    3.30    9.90
  -1  14  -8    6.40   10.20
  -1 -14  -8    0.60    9.80
   1 -14   8    4.50    9.10
  -1 -14  -8   19.80   10.20
  -1 -14  -8    4.10   13.30
   1 -14   8   14.50    8.50
  -1  15   8    2.90   10.00
   1  15  -8    2.60    8.90
  -1  15   8   17.90   10.70
   1 -15  -8    0.70   12.50
   1 -15  -8   -9.30   10.60
   1 -15  -8    6.20   10.60
   1 -15  -8   -3.50   10.50
  -1  15   7   39.10    9.50
   1  15  -7   44.90   10.20
  -1  15   7   41.00   10.20
  -1  15   7   44.80   10.10
  -1  15   7   38.00    9.60
   1 -15  -7   52.29   10.00
   1 -15  -7   45.70    9.80
   1 -15  -7   30.80    9.60
   1 -15  -7   39.10   11.60
   1  15  -6   12.40    9.30
  -1  15   6   11.40    9.20
  -1  15   6   16.10    9.30
  -1  15   6    5.50    9.10
   1  15  -6   -1.10   10.60
  -1  15   6   -5.90    8.70
   1 -15  -6   -8.40    8.80
   1 -15  -6   -2.70    9.20
   1 -15  -6   -3.30    9.00
   1 -15  -6    2.90   11.00
  -1  15   5  820.02   29.50
  -1  15   5  798.02   29.50
  -1  15   5  805.62   29.50
   1  15  -5  774.42   28.80
   1  15  -5  774.12   31.60
  -1  15   5  837.62   29.30
   1 -15  -5  811.82   29.30
   1 -15  -5  847.42   29.40
   1 -15  -5  840.42   32.20
   1 -15  -5  814.62   29.30
   1 -15  -5  883.31   29.50
   1 -15  -5  820.72   29.00
   1  15  -4   24.30   10.10
  -1  15   4   27.50   13.60
  -1  15   4   43.80    8.40
  -1  15   4   28.30    8.40
  -1  15   4   34.90    8.40
   1 -15  -4   31.00    7.90
   1 -15  -4   30.40   10.30
   1 -15  -4   28.00    8.30
   1 -15  -4   32.50    8.50
   1 -15  -4   27.40    7.90
  -1 -15   4   38.10   11.00
   1 -15  -4   32.60    7.90
   1  15  -3   64.99   10.20
  -1  15   3   69.29    8.40
  -1  15   3   62.49    8.50
  -1  15   3   79.99    8.50
  -1  15   3   64.29    8.60
   1 -15  -3   68.89    7.70
   1 -15  -3   60.99    7.90
   1 -15  -3   73.29    8.30
  -1 -15   3   67.39   10.10
   1 -15  -3   58.79    8.30
   1 -15  -3   66.29    7.90
   1 -15  -3   77.09   10.60
  -1  15   2    1.70    7.40
  -1  15   2   11.40    7.60
  -1  15   2    5.70    8.30
  -1  15   2    1.80    7.60
   1  15  -2   17.80    9.40
   1 -15  -2   11.00    7.00
  -1 -15   2   14.60    9.00
   1 -15  -2    6.80    7.10
   1 -15  -2   15.60    6.80
   1 -15  -2   -1.90    7.20
   1 -15  -2    1.00    9.10
  -1  15   1  267.97   14.40
   1  15  -1  257.37   13.50
  -1  15   1  280.77   14.50
  -1  15   1  286.47   14.90
  -1  15   1  255.17   14.60
   1  15  -1  271.97   17.40
   1 -15  -1  254.87   13.80
   1 -15  -1  278.07   13.90
  -1 -15   1  262.57   16.70
   1 -15  -1  247.58   15.50
   1 -15  -1  266.27   14.10
   1 -15  -1  267.67   18.80
  -1  15   0   21.80    7.50
  -1  15   0    9.70    7.50
  -1  15   0   19.10   10.10
   1  15   0   28.70    7.20
  -1  15   0   15.30    7.50
   1  15   0    9.00    6.90
   1  15   0   12.40    6.80
  -1  15   0   15.90    7.30
   1  15   0    9.00    6.60
   1 -15   0   15.90    9.50
   1 -15   0   12.10    6.50
   1 -15   0   18.50    6.60
  -1 -15   0   28.90    8.90
   1 -15   0   13.20    6.70
  -1  15  -1  283.07   14.20
  -1  15  -1  263.17   14.30
  -1  15  -1  258.97   13.90
   1  15   1  259.77   14.00
  -1  15  -1  281.17   14.30
   1  15   1  264.27   13.70
   1  15   1  264.27   13.80
  -1  15  -1  266.17   18.20
   1  15   1  246.38   13.90
  -1 -15  -1  251.77   12.70
   1 -15   1  241.78   12.90
  -1 -15  -1  249.28   13.10
   1 -15   1  258.97   13.10
  -1 -15  -1  274.57   17.20
  -1 -15  -1  230.18   13.00
  -1 -15  -1  240.48   12.80
   1 -15   1  249.28   13.30
   1 -15   1  257.77   13.30
   1 -15   1  277.27   17.90
   1  15   2   17.80    7.10
   1  15   2   17.50    7.30
  -1  15  -2   22.60    7.00
  -1  15  -2   26.40    7.50
  -1  15  -2   13.90    7.20
   1  15   2    8.40    7.10
  -1  15  -2   16.30    9.70
  -1  15  -2    2.40    7.20
   1  15   2    7.20    7.00
  -1 -15  -2    1.40    8.70
  -1 -15  -2   15.80    6.60
  -1 -15  -2    4.90    6.50
  -1 -15  -2   20.00    6.60
   1 -15   2   13.80    6.00
   1 -15   2    9.60    9.00
   1 -15   2   10.30    6.10
   1 -15   2   -1.90    6.10
  -1 -15  -2    6.30    6.70
  -1  15  -3   60.99    9.00
   1  15   3   84.49    8.20
   1  15   3   86.99    8.40
  -1  15  -3   74.09    7.70
  -1  15  -3   88.19    8.00
  -1  15  -3   77.39   10.90
  -1  15  -3   82.19    8.20
   1  15   3   68.29    8.20
  -1 -15  -3   70.99    7.80
   1 -15   3   62.99   10.50
  -1 -15  -3   60.39    7.70
  -1 -15  -3   78.59   10.10
  -1 -15  -3   65.39    7.60
  -1  15  -4   29.20    7.50
   1  15   4   27.50   10.60
  -1  15  -4   33.80    7.80
   1  15   4   21.10    7.90
  -1  15  -4   27.70    8.20
  -1  15  -4   33.50    9.10
   1  15   4   42.40    8.20
  -1  15  -4   32.30   10.60
   1  15   4   40.30    8.10
  -1 -15  -4   29.80    7.80
  -1 -15  -4   31.70    9.90
  -1 -15  -4   39.80    8.10
  -1 -15  -4   30.40    7.70
   1 -15   4   25.10   10.30
  -1  15  -5  843.42   28.30
  -1  15  -5  792.02   34.60
   1  15   5  800.32   29.10
   1  15   5  873.81   29.40
  -1  15  -5  796.52   29.60
   1  15   5  813.82   29.00
  -1  15  -5  784.22   28.20
   1  15   5  851.81   29.10
  -1  15  -5  803.92   28.30
  -1  15  -5  727.73   27.90
  -1 -15  -5  807.32   29.00
  -1 -15  -5  815.32   28.40
  -1 -15  -5  824.52   28.90
  -1 -15  -5  795.02   28.80
  -1 -15  -5  848.72   29.00
  -1 -15  -5  823.72   31.50
   1 -15   5  840.02   32.80
   1  15   6   25.70    9.10
  -1  15  -6    5.00    8.00
   1  15   6    7.80    8.70
  -1  15  -6   23.60    8.30
   1  15   6   12.60    8.90
  -1  15  -6   -8.50   10.70
  -1  15  -6    7.40   10.10
  -1  15  -6   -5.80    8.20
  -1  15  -6    9.70    8.90
   1  15   6   16.70    9.10
  -1 -15  -6    5.30    8.70
  -1 -15  -6   12.40    8.50
  -1 -15  -6   -2.10   10.20
  -1 -15  -6    7.40    9.10
  -1  15  -7   48.40    8.80
  -1  15  -7   31.80    9.70
   1  15   7   37.40   10.20
   1  15   7   42.50   11.70
  -1  15  -7   46.50    8.80
  -1  15  -7   46.60   11.00
  -1  15  -7   39.30    9.30
  -1 -15  -7   57.39   10.20
  -1 -15  -7   36.90   11.90
  -1 -15  -7   45.40   11.20
  -1 -15  -7   30.10   12.00
   1  15   8   15.20   10.50
  -1  15  -8    5.40   10.40
  -1  15  -8  -16.20    9.40
   1  15   8    8.50    9.90
  -1  15  -8    5.50    9.20
  -1  15  -8    7.10   12.00
  -1 -15  -8   -3.70   10.20
  -1 -15  -8   26.30   11.10
  -1 -15  -8   16.70   10.70
  -1  16   7   33.90    9.80
  -1  16   7   55.39   10.60
  -1  16   7   44.80   10.10
   1  16  -7   41.00   10.90
  -1  16   7   56.89   10.90
   1 -16  -7   34.20   10.00
   1 -16  -7   40.60   10.20
   1 -16  -7   42.40   12.70
   1 -16  -7   45.70   10.60
   1  16  -6  -11.80   10.70
  -1  16   6   -9.90    9.30
  -1  16   6   -6.00    9.30
  -1  16   6   -1.40    9.20
   1  16  -6   -6.90    9.50
  -1  16   6   21.20    9.70
   1 -16  -6    1.90    9.50
   1 -16  -6   -7.70   11.20
   1 -16  -6   -9.40    8.90
   1 -16  -6    0.60    9.10
   1  16  -5  -21.00   10.20
  -1  16   5  -10.80    8.40
  -1  16   5   -9.30    8.70
  -1  16   5    9.60    8.90
  -1  16   5    7.20    9.00
   1  16  -5  -12.70    9.00
   1 -16  -5   -2.10    8.40
   1 -16  -5    2.40    8.30
   1 -16  -5    3.60   11.00
   1 -16  -5    7.10    8.90
  -1  16   4   25.60    9.00
  -1  16   4   16.80    8.70
   1  16  -4   24.80   10.30
  -1  16   4   21.70    8.80
  -1  16   4   16.90    8.70
   1 -16  -4   28.60    8.00
   1 -16  -4   26.10   11.00
   1 -16  -4   17.10    8.60
  -1 -16   4   49.50   11.70
   1 -16  -4   25.90    8.80
   1 -16  -4   10.70    8.40
   1 -16  -4   19.00    8.90
  -1  16   3  -16.70    7.80
  -1  16   3   -4.70    7.60
  -1  16   3   -6.40   10.30
   1  16  -3    3.80    9.50
   1 -16  -3   -2.20    7.50
   1 -16  -3    0.70    7.80
   1 -16  -3    2.60    7.60
   1 -16  -3   13.70    9.80
  -1 -16   3   -2.20    9.60
   1 -16  -3   -4.40    9.00
  -1  16   2   34.10    8.00
   1  16  -2   14.30    9.20
  -1  16   2   30.00    7.70
  -1  16   2   35.00   13.40
  -1  16   2   43.70    7.90
   1 -16  -2   15.80    9.80
   1 -16  -2   20.10    7.50
  -1 -16   2   28.30    9.50
   1 -16  -2   14.00    9.90
   1 -16  -2   33.10    7.40
  -1  16   1    0.30    7.30
  -1  16   1    5.80    7.20
  -1  16   1   -4.50    7.30
   1  16  -1    0.10    9.00
  -1  16   1   -1.90    7.10
   1 -16  -1    2.80    6.60
   1 -16  -1    9.00    6.70
   1 -16  -1   11.80    6.80
   1 -16  -1    0.80   10.10
   1 -16  -1    2.00    6.80
  -1 -16   1   -6.80    8.50
   1  16   0   -0.80    6.70
  -1  16   0    6.80    7.30
   1  16   0    9.90    6.30
  -1  16   0    2.10    9.80
  -1  16   0   14.90    7.00
  -1  16   0   10.30    7.40
  -1  16   0    2.30    7.20
   1  16   0   -2.00    6.40
   1 -16   0    6.20    6.60
   1 -16   0   -1.50    6.70
   1 -16   0   -1.00    6.30
   1 -16   0   15.80    6.60
   1 -16   0   10.00    9.20
  -1 -16   0  -13.50    8.50
   1  16   1   -2.90    6.90
  -1  16  -1   -6.80    7.40
  -1  16  -1   -1.70    7.10
  -1  16  -1   -6.20    7.20
   1  16   1   -6.40    6.90
   1  16   1   -9.90    6.70
  -1  16  -1   12.60    9.60
  -1  16  -1   -6.00    6.80
   1  16   1   -2.00    6.70
  -1 -16  -1   -2.80    6.10
  -1 -16  -1   -4.20    6.00
   1 -16   1   -7.30    6.20
  -1 -16  -1    1.90    9.10
  -1 -16  -1    9.20    6.20
   1 -16   1   -1.60    6.60
  -1 -16  -1    2.20    6.30
   1 -16   1   -7.40    9.30
   1 -16   1   -1.60    6.20
  -1  16  -2   31.90    7.40
  -1  16  -2   37.90    7.90
   1  16   2   27.60    7.50
   1  16   2   24.40    7.20
  -1  16  -2   28.20    7.50
   1  16   2   31.90    7.50
  -1  16  -2   29.30    9.80
  -1  16  -2   32.50    7.20
   1  16   2   18.70    7.50
   1 -16   2   38.70    6.70
   1 -16   2   36.90    6.50
  -1 -16  -2   31.00    9.20
   1 -16   2   30.10    9.70
  -1 -16  -2   36.90    6.90
  -1 -16  -2   34.40    7.10
  -1  16  -3    5.20    7.40
   1  16   3    8.60   12.00
   1  16   3   -8.70    7.50
  -1  16  -3   -1.60   10.10
  -1  16  -3    0.80   10.70
   1  16   3    9.60    8.20
  -1  16  -3    2.90    7.60
   1  16   3   -4.60    7.70
  -1 -16  -3  -19.30    7.70
  -1 -16  -3   -1.50    7.10
   1 -16   3   14.00   10.20
  -1 -16  -3    4.20    7.40
  -1 -16  -3   -0.10    9.20
  -1  16  -4   45.90    8.20
   1  16   4   32.90    8.40
  -1  16  -4   38.10    7.70
   1  16   4   38.50    8.70
   1  16   4   37.10    8.70
  -1  16  -4   24.40   11.00
  -1  16  -4   34.00    8.20
   1  16   4   33.10    8.60
  -1  16  -4   18.80    9.60
  -1 -16  -4   32.30    8.00
  -1 -16  -4   38.80    8.40
  -1 -16  -4   19.10    8.20
  -1 -16  -4   23.90   10.60
   1 -16   4   39.90   10.80
  -1 -16  -4   37.60    8.10
   1  16   5   14.30    8.50
  -1  16  -5    0.90    7.50
   1  16   5  -15.70    8.40
  -1  16  -5  -10.30    8.10
  -1  16  -5    0.40   13.30
  -1  16  -5  -12.30   10.70
   1  16   5   -2.10    8.70
   1  16   5    4.90    8.80
  -1  16  -5   -7.70    9.70
  -1 -16  -5   -2.90    7.70
   1 -16   5   -0.10   12.00
  -1 -16  -5   14.20    8.20
  -1 -16  -5   -6.60   10.30
  -1 -16  -5   -2.70    8.20
  -1  16  -6   -6.60    9.00
  -1  16  -6   -2.00    8.50
   1  16   6   -6.90    9.00
   1  16   6   14.20    9.40
   1  16   6   -9.80    8.80
  -1  16  -6    5.50    8.40
  -1  16  -6   16.80   10.40
   1  16   6    6.70    9.30
  -1 -16  -6    5.90   11.30
  -1 -16  -6   -1.90    8.30
  -1 -16  -6   -3.50    9.00
  -1 -16  -6   -0.70    9.30
   1  16   7   38.00   11.50
  -1  16  -7   30.00    9.00
  -1  16  -7   23.10    9.00
  -1  16  -7   55.49    9.10
  -1 -16  -7   47.50   16.40
  -1 -16  -7   40.30   10.60
  -1 -16  -7   43.90   12.20
  -1 -16  -7   51.79    9.70
  -1  17   7  138.19   12.60
  -1  17   7  132.49   12.50
   1  17  -7   93.79   12.40
  -1  17   7  117.19   11.70
  -1  17   7  117.29   11.90
   1 -17  -7  120.79   15.00
   1 -17  -7  118.89   11.50
   1 -17  -7  128.59   11.90
  -1  17   6   18.10    9.70
  -1  17   6   10.10    9.70
  -1  17   6   19.60    9.60
   1  17  -6   22.10   10.10
   1  17  -6    1.70   12.00
  -1  17   6   34.90   10.10
   1 -17  -6   17.10   10.00
   1 -17  -6   23.20   10.50
   1 -17  -6   20.70    9.60
   1 -17  -6   16.00   12.00
   1  17  -5   88.29   10.40
  -1  17   5   98.79   10.50
  -1  17   5   96.29   10.40
  -1  17   5   81.79    9.80
   1  17  -5   52.49   14.10
  -1  17   5   72.19   10.00
   1 -17  -5   64.69    9.70
   1 -17  -5   80.19   12.50
   1 -17  -5   94.39    9.50
   1 -17  -5  111.99   10.60
  -1  17   4   13.50    8.70
   1  17  -4    9.60   10.60
  -1  17   4   35.60    8.90
  -1  17   4   18.40    8.90
  -1  17   4   13.40    8.80
   1 -17  -4    8.80   11.10
   1 -17  -4   10.40    7.90
  -1 -17   4   22.40   12.00
   1 -17  -4   11.20    8.50
   1 -17  -4   28.50    8.90
  -1  17   3  507.95   21.30
  -1  17   3  525.25   21.30
  -1  17   3  463.75   22.60
  -1  17   3  479.45   21.10
   1  17  -3  488.75   23.70
  -1 -17   3  559.54   24.20
   1 -17  -3  518.15   24.50
   1 -17  -3  505.45   21.20
   1 -17  -3  521.15   21.10
   1 -17  -3  528.55   20.90
   1 -17  -3  487.15   21.00
   1  17  -2   23.40    9.60
  -1  17   2   46.00   14.70
  -1  17   2   36.20    8.40
  -1  17   2   27.70    8.20
  -1 -17   2   15.20    9.80
   1 -17  -2   39.20    9.10
   1 -17  -2   24.40   10.40
   1 -17  -2   17.20    7.60
   1 -17  -2   22.40    7.90
  -1  17   1  105.29    9.30
  -1  17   1  121.19    8.90
  -1  17   1   97.79    9.60
   1  17  -1  144.99   16.30
  -1  17   1   99.49    9.20
   1 -17  -1   95.99    9.50
   1 -17  -1  103.89   12.00
   1 -17  -1   95.69    8.40
  -1 -17   1   92.89   10.70
   1 -17  -1  103.19    8.70
   1 -17  -1   94.79    8.70
   1  17   0   52.79    7.90
  -1  17   0   46.40    8.30
   1  17   0   59.89    7.30
  -1  17   0   58.79    7.80
  -1  17   0   51.29    8.20
   1  17   0   50.69    9.10
   1  17   0   36.10    7.30
   1 -17   0   44.30    7.40
   1 -17   0   50.89    7.60
  -1 -17   0   43.20   10.00
   1 -17   0   32.70   10.20
   1 -17   0   48.80    7.20
   1  17   1  107.99   12.70
  -1  17  -1  115.59    9.20
  -1  17  -1   91.49   11.10
   1  17   1  108.49    8.80
  -1  17  -1  102.19    9.00
   1  17   1  131.69   11.60
   1  17   1  101.99    8.60
  -1  17  -1   81.09   12.70
  -1  17  -1   96.19    8.50
   1 -17   1  133.59   10.90
   1 -17   1   88.89    7.90
   1 -17   1   76.49   10.80
   1 -17   1  112.99   10.80
  -1 -17  -1  110.39   11.10
  -1 -17  -1   91.09    8.20
  -1 -17  -1  128.59   10.70
  -1 -17  -1  113.39   10.60
  -1  17  -2   30.90    8.20
   1  17   2   33.90    7.70
  -1  17  -2   18.00    7.60
   1  17   2   29.60    7.90
  -1  17  -2   13.20   10.20
  -1  17  -2   30.40    7.90
  -1  17  -2   17.30    7.30
   1  17   2   35.70    7.70
   1  17   2   35.00    8.00
  -1 -17  -2   20.80    7.50
  -1 -17  -2   40.70    7.20
  -1 -17  -2   30.80   10.40
  -1 -17  -2   37.40    7.30
   1 -17   2   15.20   10.30
  -1 -17  -2   25.50    7.10
  -1  17  -3  528.45   20.20
   1  17   3  590.74   21.10
   1  17   3  525.55   21.10
  -1  17  -3  513.65   20.70
  -1  17  -3  500.15   24.80
   1  17   3  497.05   20.70
   1  17   3  478.95   21.00
   1 -17   3  512.45   25.10
  -1 -17  -3  536.45   23.90
  -1 -17  -3  506.35   22.30
  -1 -17  -3  521.25   20.70
  -1 -17  -3  539.25   20.50
  -1 -17  -3  519.65   20.90
   1  17   4   16.50    8.40
  -1  17  -4   35.60    8.40
   1  17   4   13.90    8.30
  -1  17  -4    4.80    7.50
   1  17   4   39.70   15.60
   1  17   4    5.00    8.40
  -1  17  -4    1.80    9.60
   1 -17   4    7.40   10.90
  -1 -17  -4   19.30    8.30
  -1 -17  -4   10.70   10.60
  -1 -17  -4   22.80    8.30
  -1 -17  -4   25.50    9.50
  -1  17  -5   99.19   11.30
  -1  17  -5   91.69    8.90
  -1  17  -5   49.60   12.20
   1  17   5  106.79   10.20
   1  17   5   92.49    9.80
   1  17   5   78.49   10.00
  -1  17  -5   95.79    9.50
   1  17   5   69.69    9.80
  -1 -17  -5   89.49    9.40
   1 -17   5   99.59   25.00
  -1 -17  -5   77.49   12.10
  -1 -17  -5   99.69    9.40
   1  17   6   23.10    9.90
  -1  17  -6    7.20   10.70
   1  17   6    4.10    9.20
  -1  17  -6   30.90    8.40
  -1  17  -6   15.70    8.70
   1  17   6   15.00    9.30
   1  17   6   15.40    9.80
  -1 -17  -6   26.30    9.80
  -1 -17  -6   16.40    8.60
  -1 -17  -6   20.30    9.50
   1  17   7  106.29   12.10
  -1  17  -7  110.59   13.00
  -1  17  -7  118.79   10.80
   1  17   7  130.09   13.90
  -1  17  -7  109.19   10.60
  -1 -17  -7  122.19   12.00
  -1 -17  -7  122.09   12.40
  -1 -17  -7  124.79   11.10
  -1 -17  -7  122.49   15.00
  -1  18   6    6.90    9.90
  -1  18   6   19.20   10.40
  -1  18   6   -5.90   10.00
   1  18  -6   12.30   10.50
   1 -18  -6    2.70    9.80
   1 -18  -6   19.80   10.30
   1 -18  -6   11.10   13.00
  -1  18   5    8.10    9.40
   1  18  -5    6.20   11.50
  -1  18   5   23.50    9.20
  -1  18   5   17.20    9.50
  -1  18   5    9.20    9.90
   1 -18  -5    8.00    9.00
   1 -18  -5   36.20    8.70
   1 -18  -5   31.40    9.80
   1 -18  -5    7.80   12.10
  -1  18   4   -8.10    9.20
  -1  18   4    6.00    9.00
  -1  18   4    8.50    8.80
   1  18  -4  -10.40   10.30
   1  18  -4  -14.10    9.40
  -1  18   4    3.70    8.80
   1 -18  -4    2.90    8.50
   1 -18  -4   -9.30   11.00
  -1 -18   4   -4.50   12.10
   1 -18  -4   -8.70    8.80
  -1  18   3   18.00    8.90
  -1  18   3   32.50    9.00
  -1  18   3    4.20   10.40
  -1  18   3    6.50    8.60
   1  18  -3    4.40   10.10
  -1 -18   3   26.10   11.00
   1 -18  -3   15.60    8.20
   1 -18  -3   23.10    8.60
   1 -18  -3    6.10   11.00
   1  18  -2    4.90   10.00
  -1  18   2   18.40    8.70
  -1  18   2   17.10    8.50
  -1  18   2   15.70    8.80
  -1  18   2   -1.00    8.30
   1 -18  -2    2.10    8.10
   1 -18  -2   -1.50    8.30
   1 -18  -2   25.90   11.50
   1 -18  -2    4.00   11.70
  -1 -18   2   15.40   10.40
  -1  18   1   10.60    8.30
  -1  18   1   -3.90    8.20
  -1  18   1   -9.00    8.40
  -1  18   1   -7.70    7.70
   1  18  -1   -7.90    9.70
   1 -18  -1   -7.40    7.90
   1 -18  -1    6.40   11.20
   1 -18  -1   -4.20    8.80
  -1 -18   1   -7.10    9.80
   1 -18  -1    1.10    8.10
   1 -18  -1   10.40    7.50
  -1  18   0   -0.70    9.20
   1  18   0    2.90    7.60
  -1  18   0    8.30    7.50
  -1  18   0   -6.30    8.30
  -1  18   0    0.50    8.30
   1  18   0    7.90    7.10
   1  18   0   -3.50    7.10
   1  18   0  -21.10    7.70
   1 -18   0    0.80    8.80
  -1 -18   0   -8.00    9.70
   1 -18   0    4.90    7.20
   1 -18   0    7.20    7.00
   1 -18   0   -2.00    7.10
   1 -18   0   -8.40   10.00
  -1  18  -1  -15.30    8.20
  -1  18  -1  -18.60   10.70
   1  18   1    0.50    7.90
   1  18   1    4.70    7.50
  -1  18  -1  -10.90    8.20
   1  18   1  -11.20    7.70
  -1  18  -1   -8.30    7.80
   1  18   1    4.50    7.50
  -1  18  -1   10.70    7.50
   1 -18   1   -0.90    7.00
   1 -18   1    4.90    6.70
   1 -18   1   -6.10    6.90
  -1 -18  -1   -8.60    6.80
   1 -18   1   -7.40   10.10
  -1 -18  -1   13.10   10.10
  -1 -18  -1    6.00    6.60
  -1 -18  -1    6.40    6.90
  -1  18  -2    2.80    8.10
   1  18   2   27.90    8.10
   1  18   2    4.90    8.10
   1  18   2   16.10    7.90
  -1  18  -2   18.70   10.70
   1  18   2    3.70    7.90
  -1  18  -2    4.90    8.20
  -1  18  -2   14.50    7.60
  -1  18  -2    3.60    7.70
  -1 -18  -2   22.60    7.30
  -1 -18  -2    0.80    7.80
  -1 -18  -2    2.30    7.30
  -1 -18  -2   12.50   10.90
   1 -18   2    6.80   10.70
  -1  18  -3   16.60   14.10
   1  18   3   28.90    8.70
   1  18   3   29.10    8.50
  -1  18  -3   15.00    7.80
   1  18   3   16.70    8.30
   1  18   3   15.40    8.00
  -1  18  -3   22.00    8.60
  -1 -18  -3   31.90    8.00
  -1 -18  -3   30.40    8.60
  -1 -18  -3   26.50    7.70
   1 -18   3   -2.40   11.20
  -1 -18  -3   18.80   11.00
  -1  18  -4    8.30    8.40
  -1  18  -4   19.30   10.10
   1  18   4   -2.70    8.70
  -1  18  -4   -7.20    7.50
   1  18   4    7.60    8.70
   1  18   4   -9.80    8.50
   1  18   4   -9.00    9.00
  -1  18  -4  -22.80   10.70
   1 -18   4   -0.70   11.10
  -1 -18  -4   -3.50   10.70
  -1 -18  -4   -5.20    8.20
  -1 -18  -4   -1.60    8.60
   1  18   5   10.30    9.50
  -1  18  -5    5.10    8.60
   1  18   5   24.40    8.90
   1  18   5   25.90    9.40
  -1  18  -5   29.20   10.50
   1  18   5   23.70    9.10
  -1 -18  -5   20.30    8.80
  -1 -18  -5   16.30   12.10
  -1 -18  -5   28.50    8.70
   1 -18   5   17.70   13.20
  -1  18  -6    4.70    8.50
  -1  18  -6    7.40    9.20
   1  18   6   25.10    9.80
   1  18   6   10.40   10.40
   1  18   6   25.30    9.90
   1  18   6   35.50   10.40
  -1 -18  -6   11.60   10.00
  -1 -18  -6  -14.40   12.70
  -1 -18  -6    5.40    8.70
  -1 -18  -6    5.70    9.80
   1  19  -5   31.50   10.40
  -1  19   5   30.90    9.80
   1  19  -5    6.30   13.00
  -1  19   5   46.10   10.40
  -1  19   5   58.29   10.90
  -1  19   5   51.49   10.40
   1 -19  -5   40.10   10.60
   1 -19  -5   46.90    9.90
   1 -19  -5   25.40   13.30
   1  19  -4  -17.40   10.90
  -1  19   4   22.80    9.90
  -1  19   4    9.90    9.20
  -1  19   4    4.80    9.30
  -1  19   4   15.90    9.20
   1 -19  -4    4.50    9.20
   1 -19  -4    0.10    8.80
   1 -19  -4  -16.20   20.10
  -1 -19   4   -1.70   13.10
  -1  19   3  242.48   16.30
   1  19  -3  215.38   19.10
  -1  19   3  248.48   16.10
  -1  19   3  252.97   16.10
  -1  19   3  280.07   16.40
  -1 -19   3  256.87   20.10
   1 -19  -3  254.97   20.80
   1 -19  -3  265.87   16.20
   1 -19  -3  239.68   18.60
   1  19  -2   20.80   10.40
  -1  19   2   22.40    9.20
  -1  19   2   21.40    8.50
  -1  19   2   25.50    8.60
  -1  19   2   19.60    8.90
   1 -19  -2   21.90   12.10
   1 -19  -2   36.30    8.20
  -1 -19   2   24.40   11.40
   1 -19  -2   44.40    8.50
  -1  19   1  187.88   14.70
  -1  19   1  165.38   14.10
  -1  19   1  160.48   14.30
  -1  19   1  192.28   14.20
   1 -19  -1  144.39   10.80
   1 -19  -1  172.68   13.20
   1 -19  -1  165.18   13.20
   1 -19  -1  180.68   18.60
  -1 -19   1  173.18   17.60
  -1  19   0    7.50    8.10
  -1  19   0   -6.50    8.60
   1  19   0   -3.60    7.40
   1  19   0   -8.80    8.10
  -1  19   0   10.70    7.90
  -1  19   0  -20.80    8.60
   1 -19   0    1.60    7.40
   1 -19   0  -10.00   11.00
  -1 -19   0  -11.70   10.40
   1 -19   0   -3.50    7.10
   1 -19   0  -14.40    8.20
  -1  19  -1  125.29   10.70
  -1  19  -1  155.78   18.40
   1  19   1  150.58   13.60
  -1  19  -1  165.68   14.40
  -1  19  -1  183.18   13.70
   1  19   1  174.38   13.70
   1  19   1  190.78   13.10
  -1 -19  -1  158.98   17.40
   1 -19   1  178.28   18.40
   1  19   2   33.30    8.60
   1  19   2   33.00    8.30
   1  19   2   33.70    8.20
   1  19   2   21.40    8.60
  -1  19  -2   26.20    7.80
  -1  19  -2   27.50    8.90
   1 -19   2   16.90   11.30
  -1 -19  -2   31.20    7.50
  -1 -19  -2   32.50    7.50
  -1 -19  -2   34.50    8.40
  -1 -19  -2   29.60   11.60
  -1  19  -3  242.48   14.30
   1  19   3  275.67   15.30
   1  19   3  237.28   15.50
   1  19   3  253.17   15.50
  -1  19  -3  209.08   15.50
   1  19   3  261.77   15.80
  -1  19  -3  207.78   19.70
  -1 -19  -3  256.57   14.70
  -1 -19  -3  259.47   22.10
   1 -19   3  257.77   20.90
  -1 -19  -3  237.38   19.40
   1  19   4    6.10    8.90
   1  19   4    1.00    9.00
   1  19   4    5.60    9.30
  -1  19  -4  -17.60   11.60
   1  19   4   11.10    9.00
  -1  19  -4  -12.10    7.80
  -1 -19  -4   13.50    8.40
  -1 -19  -4  -11.50   11.40
   1 -19   4   -0.60   12.00
   1  19   5   62.69   10.50
  -1  19  -5   37.30   11.70
   1  19   5   45.60   10.10
   1  19   5   35.80   10.30
   1  19   5   41.60    9.80
  -1 -19  -5   59.19   10.20
  -1 -19  -5   24.20    9.50
   1 -19   5   41.70   14.60
  -1  20   4   22.30   10.60
  -1  20   4   -5.60    9.30
  -1  20   4    2.30    9.40
   1  20  -4   -9.10   11.10
  -1  20   4    3.30   10.00
   1 -20  -4    4.50   12.90
   1 -20  -4   -6.60    9.70
   1 -20  -4   -7.20    9.00
   1  20  -3   58.59   14.20
  -1  20   3   57.49   10.40
  -1  20   3   58.09    9.60
  -1  20   3   68.09    9.80
  -1  20   3   67.69   10.30
   1 -20  -3   52.49   20.90
   1 -20  -3   79.99    9.80
  -1 -20   3   80.29   13.00
  -1  20   2   13.60    9.00
   1  20  -2    8.20   11.20
  -1  20   2   24.30    9.00
  -1  20   2    2.60    9.10
  -1  20   2   26.30    9.50
  -1 -20   2   12.90   11.80
   1 -20  -2    9.70   12.60
   1 -20  -2   40.00   14.10
   1 -20  -2   20.40    9.30
  -1  20   1   95.39    9.60
  -1  20   1  101.89    9.70
  -1  20   1   93.59   10.20
  -1  20   1   67.49   10.20
  -1 -20   1   90.69   12.20
   1 -20  -1   74.79   12.70
   1 -20  -1   89.39    9.10
   1 -20  -1   90.49    9.10
  -1  20   0   -2.60    9.20
  -1  20   0  -11.80    9.00
  -1  20   0   -0.70    7.90
  -1  20   0   -9.60    8.10
   1  20   0   -3.00    8.30
   1  20   0   14.90    7.50
  -1 -20   0    3.20   11.00
   1 -20   0    9.40   11.80
   1 -20   0   -1.90    7.80
   1  20   1  105.99    9.20
  -1  20  -1   77.69   10.10
  -1  20  -1  130.69   12.50
  -1  20  -1  103.99   10.30
   1  20   1  150.68   13.60
  -1  20  -1  100.49    9.20
   1  20   1  105.19    9.30
  -1  20  -1   87.49   12.40
   1  20   1   97.49    9.70
  -1 -20  -1   91.09   12.10
   1 -20   1   73.99   12.60
   1  20   2   21.50    8.90
   1  20   2   17.40    8.40
   1  20   2   20.60    8.50
  -1  20  -2   18.00    8.30
   1  20   2   24.40    8.90
  -1  20  -2    8.20    9.20
  -1  20  -2   17.80    8.00
  -1  20  -2    8.00   11.30
  -1 -20  -2   23.00    7.80
   1 -20   2   29.80   12.20
  -1 -20  -2   12.30   11.60
  -1 -20  -2   33.30    7.70
   1  20   3   60.79    9.30
   1  20   3   79.59    9.80
   1  20   3   69.19    9.70
  -1  20  -3   52.39   12.10
   1  20   3   73.29    9.60
  -1 -20  -3   65.09    8.80
  -1 -20  -3   61.39   12.90
   1 -20   3   74.99   14.30
  -1 -20  -3   91.69    9.00
   1  20   4    2.30    9.40
   1  20   4   -8.40    9.80
   1  20   4   -7.40    9.50
   1  20   4  -17.80    9.30
  -1 -20  -4   10.00    8.60
  -1 -20  -4   19.10    8.60
   1 -20   4   -6.20   13.10
  -1 -20  -4  -14.00   12.80
  -1  21   3  194.78   16.00
  -1  21   3  196.18   16.50
   1  21  -3  123.99   13.90
  -1  21   3  144.69   12.30
  -1  21   3  192.68   15.70
  -1 -21   3  147.69   16.40
   1 -21  -3  156.88   16.30
   1 -21  -3  187.48   14.50
   1 -21  -3  218.28   15.40
  -1  21   2   17.40   10.00
  -1  21   2   -3.10    9.30
   1  21  -2    7.20   13.40
  -1  21   2    5.90   11.70
  -1  21   2   -6.50    9.00
   1 -21  -2   -8.20   13.60
   1 -21  -2    1.70    8.70
   1 -21  -2   -4.40   11.10
  -1 -21   2    6.60   12.80
  -1  21   1  331.77   18.80
  -1  21   1  357.66   18.20
  -1  21   1  349.57   18.10
  -1  21   1  356.76   19.00
   1 -21  -1  349.57   36.50
   1 -21  -1  348.57   17.10
   1 -21  -1  364.26   17.00
  -1 -21   1  361.96   22.30
  -1  21   0   33.20    8.60
  -1  21   0   37.80   10.10
  -1  21   0   57.29    9.20
  -1  21   0   41.60    9.80
   1  21   0   45.60    8.40
   1 -21   0   12.90   16.80
  -1 -21   0   10.80   12.10
  -1  21  -1  310.37   18.20
  -1  21  -1  323.07   16.90
   1  21   1  336.27   17.50
   1  21   1  344.67   17.80
   1  21   1  349.17   16.70
   1 -21   1  354.16   33.90
  -1 -21  -1  329.57   21.90
  -1  21  -2  -11.60    8.10
   1  21   2   -6.70    9.20
   1  21   2   13.40    8.70
   1  21   2    6.90    9.50
   1  21   2   13.00    8.70
  -1  21  -2  -21.80   16.40
  -1  21  -2    3.60    9.60
   1 -21   2   -7.40   13.10
  -1 -21  -2    8.80    8.00
  -1 -21  -2  -24.10   12.10
   1  21   3  164.08   15.30
   1  21   3  152.58   12.10
   1  21   3  185.88   15.30
  -1  21  -3  134.79   11.70
   1  21   3  190.78   15.20
  -1  21  -3  195.18   13.70
   1 -21   3  140.89   15.70
  -1 -21  -3  135.69   15.10
  -1 -21  -3  180.48   13.70
  -1 -21  -3  171.38   13.60
  -1  22   1  -12.90   10.60
  -1  22   1   -0.60   10.20
  -1  22   1    7.80    9.30
  -1  22   1   13.10    9.40
   1 -22  -1   -5.60   13.50
   1 -22  -1   30.80    8.90
   1 -22  -1   51.19    9.10
  -1 -22   1   13.70   13.70
  -1  22   0   -0.70    9.00
  -1  22   0    6.50   10.40
  -1  22   0  -18.80    9.90
  -1 -22   0  -10.30   12.90
   1 -22   0   -0.30   13.20
   1  22   1  -18.20    9.60
   1  22   1   20.40    9.00
  -1  22  -1  -19.00   10.00
  -1  22  -1  -17.30    8.50
  -1  22  -1    7.60    8.90
  -1 -22  -1  -14.40   13.00
   1 -22   1    0.10   13.50
   2   0 -11  -22.20   10.70
   2   0 -11   -3.90    9.90
   2   0 -11   -2.40    9.80
   2   0 -11   -0.50   10.30
  -2   0  11  -15.80   10.50
   2   0 -11   -6.00   10.50
  -2   0  11   -6.50   10.20
  -2   0  10  655.03   24.60
   2   0 -10  553.64   24.10
   2   0 -10  611.04   25.00
   2   0 -10  668.93   24.80
   2   0 -10  575.64   24.50
   2   0 -10  606.14   25.40
   2   0  -9   -2.70   13.70
  -2   0   9    4.30    8.60
  -2   0   9   11.30    8.30
   2   0  -9   26.60    8.90
   2   0  -9    9.20    8.30
   2   0  -9   18.20   10.40
  -2   0   9   -0.60    8.40
   2   0  -9   -1.30    8.20
  -2   0   9    2.60    8.00
   2   0  -8  185.58   14.20
   2   0  -8  160.08   13.60
   2   0  -8  188.18   14.90
  -2   0   8  184.48   13.10
  -2   0   8  198.38   14.10
  -2   0   8  175.78   13.70
   2   0  -8  197.98   14.00
   2   0  -8  187.08   13.70
  -2   0   8  187.68   13.30
   2   0  -7  -12.90    8.30
  -2   0   7  -11.20    7.00
   2   0  -7    2.30    7.80
  -2   0   7   -2.70    7.60
  -2   0   7   -2.10    6.80
   2   0  -7   -3.20    7.60
   2   0  -7   11.90    7.60
  -2   0   7    8.60    7.50
   2   0  -7  -11.20    7.40
  -2   0   6  955.90   30.10
  -2   0   6  933.81   30.00
   2   0  -6  903.21   30.00
  -2   0   6  900.71   29.80
   2   0  -6  899.21   30.40
   2   0  -6  906.31   30.00
   2   0  -6  893.41   30.10
   2   0  -6  886.51   30.10
  -2   0   6  885.11   29.90
  -2   0   5   -0.30    5.10
   2   0  -5    7.20    5.30
   2   0  -5   -9.50    5.30
   2   0  -5   -3.10    5.20
  -2   0   5    6.70    4.80
   2   0  -5   -3.00    5.40
   2   0  -5   -3.60    5.10
  -2   0   5    1.30    4.90
   2   0  -4  340.97   12.90
  -2   0   4  326.17   12.60
   2   0  -4  334.27   12.90
   2   0  -4  344.77   12.90
  -2   0   4  351.66   12.80
   2   0  -4  341.87   12.80
  -2   0   4  338.47   12.90
   2   0  -3   -0.30    3.80
  -2   0   3    4.50    3.80
  -2   0   3    0.90    3.70
   2   0  -3   -5.50    3.80
  -2   0   3   -4.50    3.50
   2   0  -3    5.60    7.70
   2   0  -3   -6.40    3.70
  -2   0   3    4.60    3.50
   2   0  -2  149.59    8.00
   2   0  -2  146.39    8.00
   2   0  -2  160.18    7.90
   2   0  -2  156.98    7.90
  -2   0   2  155.68    7.60
  -2   0   2  166.18    7.80
  -2   0   2  161.48    7.80
  -2   0   2  161.38    7.70
  -2   0   1   -3.50    2.00
   2   0  -1    2.80    2.00
  -2   0   1    2.00    2.00
  -2   0   1    0.20    2.00
   2   0  -1    4.20    1.90
   2   0  -1    1.50    2.00
   2   0  -1    0.70    2.00
  -2   0  -1    0.70    2.60
   2   0   1   -1.20    2.30
  -2   0  -1    1.30    2.30
   2   0   1   -1.00    2.60
   2   0   1   -4.30    2.40
  -2   0  -1    1.80    2.40
  -2   0  -1    4.90    2.40
  -2   0  -1    3.20    2.50
   2   0   1   -2.20    2.20
   2   0   1    2.20    2.40
  -2   0  -1    2.80    2.50
   2   0   1   -2.80    2.30
  -2   0  -2  166.98    8.90
  -2   0  -2  159.18   10.50
  -2   0  -2  147.39    8.80
  -2   0  -2  170.38    9.30
  -2   0  -2  153.38    8.70
   2   0   2  143.79    8.80
  -2   0  -2  157.18    8.70
   2   0   2  156.38    8.50
   2   0   2  156.08    8.80
   2   0   2  150.68    8.50
   2   0   2  152.08    8.80
   2   0   3    2.00    3.80
  -2   0  -3    1.90    4.30
  -2   0  -3    2.20    4.10
   2   0   3    3.40    4.20
  -2   0  -3   -2.50    4.60
  -2   0  -3   -1.50    4.50
   2   0   3   -5.30    4.00
  -2   0  -3   -3.30    4.50
   2   0   3    5.20    4.30
   2   0   3   -0.50    4.30
  -2   0  -4  330.57   13.60
   2   0   4  338.87   13.10
   2   0   4  340.07   13.20
   2   0   4  331.97   13.40
   2   0   4  349.87   13.20
  -2   0  -4  325.37   13.30
   2   0   4  356.36   13.40
  -2   0  -4  329.67   13.50
  -2   0  -4  343.17   13.40
   2   0   5  -11.30    5.20
   2   0   5    6.30    6.60
  -2   0  -5    0.90    5.40
   2   0   5    0.00    5.00
  -2   0  -5    5.50    5.80
   2   0   5    1.60    5.50
  -2   0  -5    6.20    6.10
   2   0   5   -2.80    5.20
  -2   0  -6  919.21   30.50
  -2   0  -6  951.60   31.00
   2   0   6  920.41   32.70
   2   0   6  919.41   30.70
  -2   0  -6  918.81   30.90
  -2   0  -6  900.71   30.70
  -2   0  -6  916.81   31.30
   2   0   6  956.10   30.90
   2   0   6  894.41   30.50
  -2   0  -7   -8.50    8.30
  -2   0  -7   -8.70    7.90
   2   0   7    8.10    7.50
  -2   0  -7    8.20    8.10
   2   0   7   -3.80    7.40
  -2   0  -7    9.40    8.50
   2   0   7    0.60    7.90
   2   0   7   -6.50    8.00
  -2   0  -7   -4.50    8.90
  -2   0  -8  185.28   17.50
   2   0   8  188.28   14.60
  -2   0  -8  197.68   15.60
   2   0   8  207.38   14.40
  -2   0  -8  181.18   14.80
   2   0   8  210.08   13.80
  -2   0  -8  189.38   15.00
   2   0   8  203.38   13.80
  -2   0  -8  189.18   14.40
  -2   0  -8  162.78   14.00
  -2   0  -9   14.50    9.40
  -2   0  -9    7.70    8.90
  -2   0  -9   -5.30    8.90
   2   0   9   11.90    8.90
  -2   0  -9   11.30    8.90
  -2   0  -9   12.30    9.90
  -2   0  -9   -2.90   10.60
   2   0   9   12.70    9.10
   2   0   9    2.90    8.70
  -2   0 -10  546.75   24.30
  -2   0 -10  582.64   25.00
  -2   0 -10  614.54   26.10
   2   0  10  612.14   25.10
  -2   0 -10  628.24   25.40
   2   0  10  632.34   24.70
  -2   0 -10  639.14   25.30
  -2   0 -11    9.10   11.30
  -2   0 -11   -8.30   10.60
   2   0  11   -1.00   10.60
   2   0  11   13.60   10.90
  -2   0 -11   22.00   11.30
  -2   0 -11    1.60   11.10
  -2   1  11    9.10   10.30
   2   1 -11   21.60   10.80
   2   1 -11   11.40   11.20
   2   1 -11   10.90   10.40
   2   1 -11    6.00   16.10
  -2   1  11   25.10   11.10
   2   1 -11   24.70   10.00
   2  -1 -11    4.50   10.20
   2  -1 -11    6.60   11.00
  -2  -1  11   33.80   11.00
   2  -1 -11   -8.40   10.20
  -2  -1  11   12.30   16.10
   2  -1 -11    4.70   10.00
   2  -1 -11    3.20   10.20
   2   1 -10   80.09   10.20
  -2   1  10  101.89   10.70
  -2   1  10  105.39   10.70
   2   1 -10   80.59   10.30
   2   1 -10   91.29   11.10
   2   1 -10   95.89   10.20
   2   1 -10   81.49   10.50
  -2  -1  10  105.49   10.60
   2  -1 -10   69.29   10.90
   2  -1 -10   82.29   10.40
   2  -1 -10   78.89   10.20
   2  -1 -10   74.19   11.20
   2  -1 -10   85.09   10.40
  -2  -1  10   76.49   10.30
   2   1  -9  135.59   10.40
   2   1  -9  124.89   10.50
   2   1  -9  131.69   10.50
   2   1  -9  153.88   13.40
  -2   1   9  121.59   10.20
  -2   1   9  128.79   12.40
  -2   1   9  116.69   10.30
  -2   1   9  129.79   10.60
   2  -1  -9  112.79   10.60
   2  -1  -9  123.09   10.50
   2  -1  -9  127.59   10.60
  -2  -1   9  131.29   10.00
  -2  -1   9  136.39   10.40
  -2  -1   9  135.59   10.60
   2  -1  -9  127.99   10.70
  -2  -1   9  137.89   13.20
   2  -1  -9  144.69   11.60
  -2   1   8  121.29    9.40
   2   1  -8  122.69    9.60
  -2   1   8  114.79    9.70
   2   1  -8   98.79    9.40
  -2   1   8  137.99    9.90
  -2   1   8  117.99    9.10
   2   1  -8  118.99    9.50
   2   1  -8  112.19    9.50
   2   1  -8  116.29   10.10
   2  -1  -8  113.79    9.50
   2  -1  -8  129.29    9.50
  -2  -1   8  107.89    9.50
   2  -1  -8  116.39    9.60
   2  -1  -8  131.09   10.30
  -2  -1   8  125.69    9.40
   2  -1  -8  110.19    9.70
  -2  -1   8  106.39    8.90
  -2  -1   8  105.69    8.80
  -2   1   7   87.99    8.40
   2   1  -7   92.89    8.90
   2   1  -7   92.09    9.00
  -2   1   7   99.49    8.50
   2   1  -7   78.09    8.90
  -2   1   7  105.19    8.90
  -2   1   7  102.09    9.00
   2   1  -7   83.39    8.60
   2   1  -7   91.19    9.60
  -2  -1   7   81.89    8.20
  -2  -1   7   77.19    8.60
   2  -1  -7   79.69    9.60
  -2  -1   7   99.49    8.90
  -2  -1   7   96.99    8.30
   2  -1  -7   95.39    8.90
   2  -1  -7   90.19    9.00
   2  -1  -7  102.89    9.10
  -2   1   6   22.50    6.20
   2   1  -6   16.70    6.40
  -2   1   6   24.00    6.10
   2   1  -6   11.70    6.50
   2   1  -6   15.90    7.10
   2   1  -6   17.80    6.40
   2   1  -6   24.90    6.70
  -2   1   6   16.40    6.60
  -2  -1   6    6.60    6.30
   2  -1  -6   14.60    6.60
   2  -1  -6   16.50    6.70
   2  -1  -6   15.20    7.10
   2  -1  -6   10.70    6.50
   2  -1  -6   14.30    6.60
  -2  -1   6   13.30    6.50
  -2  -1   6   11.70    6.10
  -2  -1   6   10.10    6.00
   2   1  -5  174.88   10.20
  -2   1   5  152.78   10.20
  -2   1   5  174.18    9.70
   2   1  -5  176.78   10.00
   2   1  -5  180.08    9.90
   2   1  -5  161.78   10.00
   2   1  -5  167.98   10.30
  -2   1   5  160.48    9.70
   2  -1  -5  174.98   10.10
  -2  -1   5  170.58   10.00
   2  -1  -5  174.38   10.80
   2  -1  -5  166.08   10.20
  -2  -1   5  163.48    9.30
  -2  -1   5  162.88    9.50
   2  -1  -5  173.08   10.20
  -2  -1   5  174.08    9.80
   2  -1  -5  195.38   10.30
   2   1  -4  478.15   16.30
  -2   1   4  467.75   16.40
  -2   1   4  468.95   16.50
  -2   1   4  495.85   16.70
  -2   1   4  486.65   16.60
   2   1  -4  479.85   16.50
   2   1  -4  485.45   16.50
   2  -1  -4  464.15   16.60
  -2  -1   4  482.05   16.10
  -2  -1   4  476.55   16.30
   2  -1  -4  469.05   16.60
   2  -1  -4  490.45   16.70
  -2  -1   4  468.65   16.40
   2  -1  -4  469.45   16.70
  -2   1   3  436.86   14.80
  -2   1   3  412.66   14.70
   2   1  -3  419.76   14.60
   2   1  -3  448.96   14.60
   2   1  -3  416.86   14.60
   2   1  -3  429.76   14.50
  -2   1   3  419.56   14.60
  -2   1   3  433.66   14.80
  -2  -1   3  428.56   14.40
   2  -1  -3  440.06   14.90
   2  -1  -3  431.16   14.80
   2  -1  -3  432.06   14.80
  -2  -1   3  417.96   14.40
  -2  -1   3  437.56   14.50
   2  -1  -3  430.46   14.80
  -2   1   2    4.90    3.80
   2   1  -2   -0.50    4.20
  -2   1   2    2.20    4.00
  -2   1   2   -1.20    4.00
   2   1  -2   -3.70    3.70
   2   1  -2   -0.90    3.50
  -2   1   2   -2.90    3.70
   2   1  -2   -6.70    3.60
  -2  -1   2   -1.40    3.40
  -2  -1   2    0.30    3.20
   2  -1  -2   -4.80    4.00
   2  -1  -2    0.70    3.90
  -2  -1   2   -0.60    3.40
   2  -1  -2   -0.20    3.80
  -2   1   1    9.40    2.50
   2   1  -1    5.70    1.70
   2   1  -1    8.90    1.80
   2   1  -1    8.60    1.80
   2   1  -1    7.40    1.80
  -2   1   1    5.40    2.40
  -2   1   1    3.10    2.30
  -2   1   1    5.30    2.40
  -2  -1   1    3.20    1.60
   2  -1  -1    8.30    2.30
  -2  -1   1    8.00    1.80
   2  -1  -1    9.60    2.40
   2  -1  -1    8.70    2.30
  -2  -1   1    8.30    1.80
   2  -1  -1    7.40    2.40
  -2  -1   1    8.80    1.60
   2   1   0    0.60    1.40
   2   1   0   -1.20    1.40
   2   1   0   -0.10    1.40
   2   1   0    0.20    1.40
  -2  -1   0   -0.30    1.20
  -2  -1   0    2.30    1.40
  -2  -1   0   -0.50    1.30
  -2   1  -1    3.30    2.60
   2   1   1    5.90    2.50
  -2   1  -1    4.70    2.70
   2   1   1    6.40    2.40
   2   1   1    4.80    2.40
   2   1   1    6.80    2.80
  -2   1  -1    8.30    2.80
  -2   1  -1    6.70    3.10
  -2   1  -1    8.90    2.60
   2   1   1    6.00    2.40
  -2   1  -1    5.10    2.60
   2  -1   1    7.80    2.70
   2  -1   1    5.60    2.70
   2  -1   1    8.50    2.50
  -2  -1  -1    4.60    2.80
   2  -1   1    6.10    2.60
  -2  -1  -1    6.30    2.50
  -2  -1  -1    9.60    2.70
   2  -1   1    9.50    3.00
  -2  -1  -1    3.30    2.50
  -2  -1  -1    4.90    2.40
   2  -1   1    8.00    2.60
  -2  -1  -1    4.50    2.50
  -2   1  -2   -3.60    4.70
  -2   1  -2   10.10    4.30
   2   1   2   -2.20    4.50
  -2   1  -2    5.40    5.50
   2   1   2    1.30    4.30
  -2   1  -2    2.70    4.50
  -2   1  -2    3.40    4.70
   2   1   2    1.80    4.50
  -2   1  -2   -2.30    4.70
   2   1   2   -5.00    4.30
   2   1   2    2.50    4.40
   2  -1   2   -1.60    4.30
  -2  -1  -2    4.00    4.80
  -2  -1  -2   -4.20    4.30
   2  -1   2    6.80    4.50
   2  -1   2   -4.20    4.50
   2  -1   2    4.30    5.90
   2  -1   2    2.10    4.50
   2  -1   2    5.70    4.30
  -2  -1  -2    1.00    4.50
  -2  -1  -2    4.80    4.20
  -2  -1  -2   -6.20    4.40
  -2   1  -3  424.06   16.40
  -2   1  -3  438.36   15.20
   2   1   3  421.76   15.00
   2   1   3  435.06   15.10
  -2   1  -3  438.76   15.20
  -2   1  -3  433.76   15.20
   2   1   3  439.56   15.20
   2   1   3  413.46   14.90
  -2   1  -3  438.36   15.40
   2   1   3  417.26   15.20
  -2   1  -3  431.26   15.10
  -2  -1  -3  434.46   15.40
   2  -1   3  429.66   15.00
   2  -1   3  448.36   15.00
   2  -1   3  429.66   14.90
  -2  -1  -3  435.26   15.10
  -2  -1  -3  435.96   15.20
   2  -1   3  422.16   15.20
   2  -1   3  421.96   15.20
  -2  -1  -3  442.26   15.20
  -2   1  -4  508.05   17.50
  -2   1  -4  473.15   18.70
  -2   1  -4  482.85   17.10
  -2   1  -4  479.55   17.20
  -2   1  -4  501.15   17.20
   2   1   4  480.75   17.10
  -2   1  -4  503.85   17.00
   2   1   4  470.95   17.00
   2   1   4  481.45   17.30
   2   1   4  494.65   16.90
   2   1   4  482.55   17.20
  -2  -1  -4  487.15   17.30
   2  -1   4  492.15   17.20
   2  -1   4  475.05   16.90
  -2  -1  -4  473.05   17.20
   2  -1   4  500.65   17.10
  -2  -1  -4  471.45   17.00
   2  -1   4  473.25   16.90
  -2  -1  -4  517.45   17.70
   2  -1   4  488.75   17.30
   2   1   5  181.28   10.30
  -2   1  -5  169.08   10.60
  -2   1  -5  185.88   10.80
   2   1   5  171.68   10.80
   2   1   5  161.78   10.20
   2   1   5  145.79   10.30
  -2   1  -5  181.18   13.00
   2   1   5  181.28   10.80
  -2   1  -5  175.38   11.00
  -2   1  -5  171.48   11.40
  -2  -1  -5  162.68   11.50
   2  -1   5  174.78   10.30
   2  -1   5  162.68   10.20
  -2  -1  -5  175.18   10.80
  -2  -1  -5  163.98   10.60
   2  -1   5  170.18   10.20
  -2  -1  -5  179.38   10.90
   2  -1   5  164.48   10.80
  -2  -1  -5  166.48   10.30
   2  -1   5  172.68   10.70
   2   1   6   25.20    7.20
  -2   1  -6   20.40    8.40
   2   1   6   21.50    6.60
   2   1   6   22.90    7.00
  -2   1  -6   24.00    7.20
  -2   1  -6   13.40    7.60
  -2   1  -6   25.90    7.30
  -2   1  -6   20.10    6.80
   2   1   6   13.30    6.60
   2  -1   6   24.40    6.50
  -2  -1  -6   18.90    7.30
  -2  -1  -6   23.50    7.80
  -2  -1  -6   38.70    7.70
   2  -1   6   20.30    7.20
  -2  -1  -6   10.50    7.20
  -2  -1  -6   24.80    7.10
   2  -1   6   12.10    6.50
   2  -1   6   18.90    7.20
   2   1   7  108.89   15.30
  -2   1  -7  106.09    9.50
  -2   1  -7   84.99    9.30
   2   1   7   91.69    8.90
   2   1   7  101.29    9.00
  -2   1  -7   79.89   11.10
  -2   1  -7  106.39    9.70
  -2   1  -7   89.89   10.10
  -2   1  -7   84.49    9.00
   2   1   7   97.29    9.30
  -2  -1  -7   94.09   10.10
   2  -1   7  108.29    9.50
  -2  -1  -7   85.49    9.50
  -2  -1  -7   87.39    9.00
   2  -1   7   94.49    8.80
  -2  -1  -7   95.89    9.70
   2  -1   7   98.89    8.80
  -2  -1  -7   97.09    9.70
   2  -1   7  100.19    9.30
   2   1   8  112.99    9.30
  -2   1  -8  127.49   10.10
  -2   1  -8  107.69   11.30
   2   1   8  111.89    9.50
  -2   1  -8  114.19   10.70
  -2   1  -8  114.39    9.60
   2   1   8  120.69   10.00
  -2   1  -8  130.69   10.30
  -2   1  -8  119.59   10.00
   2   1   8  132.59    9.90
   2  -1   8  113.09    9.50
   2  -1   8  117.79    9.50
   2  -1   8  115.89   10.20
  -2  -1  -8  122.09    9.80
  -2  -1  -8  132.29   10.30
   2  -1   8  120.99    9.90
  -2  -1  -8  130.99   10.40
  -2  -1  -8  125.29   10.60
  -2  -1  -8  104.69   10.20
  -2   1  -9   91.39   11.70
   2   1   9  128.99   10.90
  -2   1  -9  126.49   10.90
   2   1   9  130.89   10.40
  -2   1  -9  122.89   11.60
   2   1   9  113.89   10.30
   2   1   9  128.69   10.90
  -2   1  -9  108.39   11.10
  -2   1  -9  132.09   10.70
  -2   1  -9  124.69   11.10
   2  -1   9  149.79   10.70
   2  -1   9  132.69   10.80
  -2  -1  -9  131.59   11.10
  -2  -1  -9  121.79   10.80
   2  -1   9  130.59   10.70
  -2  -1  -9  106.59   12.30
  -2  -1  -9  139.89   11.20
   2  -1   9  131.79   10.80
  -2  -1  -9  122.39   10.60
  -2  -1  -9  130.59   11.90
   2   1  10   82.39   10.70
  -2   1 -10   59.19   16.10
   2   1  10   90.69   16.70
  -2   1 -10   93.79   11.00
  -2   1 -10   93.59   11.60
  -2   1 -10   94.59   11.20
  -2   1 -10   74.79   10.70
  -2  -1 -10   80.39   10.50
  -2  -1 -10   73.99   10.80
  -2  -1 -10   86.49   10.90
  -2  -1 -10   90.09   11.50
   2  -1  10   90.39   10.80
   2  -1  10   74.89   10.70
  -2  -1 -10   97.49   11.10
  -2   1 -11    0.60   10.80
   2   1  11   16.00   10.60
  -2   1 -11   11.20   11.30
  -2   1 -11   23.60   11.20
   2   1  11   21.10   10.80
  -2   1 -11   21.70   10.70
   2  -1  11    5.10   10.90
   2  -1  11    7.60   11.00
  -2  -1 -11   25.30   10.70
  -2  -1 -11   12.60   10.90
  -2  -1 -11   -6.60   10.90
  -2  -1 -11    2.30   11.20
   2   2 -11    5.50   10.50
   2   2 -11   -1.80   11.30
   2   2 -11   29.60   10.40
  -2   2  11   -3.20   10.40
   2   2 -11    7.00    9.70
  -2   2  11   -2.80   10.20
  -2  -2  11  -13.30    9.90
  -2  -2  11    1.60   10.60
   2  -2 -11   17.60   11.00
   2  -2 -11    3.70   10.30
   2  -2 -11   -2.60    9.70
   2  -2 -11   -2.00   10.20
   2   2 -10  362.66   18.80
  -2   2  10  413.66   19.80
   2   2 -10  428.96   20.60
   2   2 -10  336.87   18.90
   2   2 -10  411.76   19.70
   2   2 -10  387.06   19.70
  -2   2  10  409.06   19.90
   2  -2 -10  420.66   20.10
   2  -2 -10  426.26   20.20
   2  -2 -10  391.46   20.70
  -2  -2  10  402.66   19.50
   2  -2 -10  340.17   23.20
   2  -2 -10  356.16   19.60
  -2  -2  10  390.16   19.40
  -2   2   9   26.60    8.60
   2   2  -9   38.70    8.80
   2   2  -9   37.50    9.10
  -2   2   9   32.30    9.00
  -2   2   9   27.50    9.00
   2   2  -9   43.50    9.10
   2   2  -9   38.70    8.90
  -2   2   9   25.20    8.70
   2   2  -9   46.40   16.30
   2  -2  -9   40.70    9.20
  -2  -2   9   27.50    8.80
   2  -2  -9   30.90    9.70
  -2  -2   9   32.00    8.50
   2  -2  -9   61.59    9.50
  -2  -2   9   28.80    8.20
  -2  -2   9   27.20    8.70
   2  -2  -9   31.30    8.80
   2  -2  -9   34.90    9.10
  -2   2   8  493.95   20.70
  -2   2   8  509.35   20.20
   2   2  -8  481.95   20.10
   2   2  -8  502.25   20.40
   2   2  -8  512.95   20.40
  -2   2   8  498.75   20.30
  -2   2   8  527.25   20.50
   2   2  -8  511.45   21.00
   2  -2  -8  526.15   21.50
   2  -2  -8  511.15   20.60
   2  -2  -8  464.85   20.30
  -2  -2   8  467.85   19.40
  -2  -2   8  495.15   20.20
   2  -2  -8  460.85   20.40
   2  -2  -8  503.95   20.80
  -2  -2   8  472.55   19.80
  -2  -2   8  527.45   20.20
   2   2  -7   -5.20    7.50
   2   2  -7    4.70    7.70
   2   2  -7    6.30    8.30
  -2   2   7   11.70    7.70
  -2   2   7    3.10    7.60
  -2   2   7   -2.10    7.80
   2   2  -7   -2.40    7.60
   2   2  -7    4.40    7.90
  -2   2   7   -3.50    7.30
  -2  -2   7   -2.10    7.10
   2  -2  -7   15.10    8.70
   2  -2  -7   -7.80    7.70
   2  -2  -7   -7.20    7.80
   2  -2  -7   -2.90    8.00
  -2  -2   7    2.90    7.40
  -2  -2   7    0.50    6.80
  -2  -2   7    6.30   14.30
   2  -2  -7    1.80    7.80
   2   2  -6  887.21   29.30
  -2   2   6  894.21   29.60
   2   2  -6  879.91   29.30
   2   2  -6  880.01   29.60
   2   2  -6  879.51   29.10
   2   2  -6  890.11   29.30
  -2   2   6  862.21   29.30
  -2   2   6  857.41   29.40
  -2  -2   6  867.91   28.90
   2  -2  -6  900.71   29.60
   2  -2  -6  870.41   29.60
  -2  -2   6  871.61   29.00
   2  -2  -6  905.51   29.90
  -2  -2   6  888.71   29.20
   2  -2  -6  864.61   29.50
   2  -2  -6  891.41   29.40
  -2  -2   6  913.11   29.30
   2   2  -5   26.40    6.00
  -2   2   5   29.50    5.40
  -2   2   5   21.80    5.70
  -2   2   5   25.90    5.50
   2   2  -5   25.00    5.40
   2   2  -5   37.30    5.30
   2   2  -5   24.70    6.40
   2   2  -5   32.50    5.50
  -2   2   5   31.50    5.80
  -2  -2   5   27.10    5.30
   2  -2  -5   16.10    5.60
  -2  -2   5   38.00    4.90
   2  -2  -5   26.40    5.70
  -2  -2   5   24.60    4.80
  -2  -2   5   25.50    5.30
   2  -2  -5   24.90    5.60
   2  -2  -5   30.70    5.70
  -2   2   4 2775.32   81.79
  -2   2   4 2782.82   81.89
   2   2  -4 2748.32   82.09
   2   2  -4 2740.53   81.69
   2   2  -4 2703.33   81.59
  -2   2   4 2626.14   81.69
   2   2  -4 2694.63   81.59
  -2   2   4 2663.73   81.79
   2  -2  -4 2704.93   81.89
  -2  -2   4 2619.74   81.49
  -2  -2   4 2602.44   81.49
  -2  -2   4 2694.13   81.59
  -2  -2   4 2709.33   81.59
   2  -2  -4 2719.73   81.89
   2  -2  -4 2702.83   81.99
   2  -2  -4 2687.53   81.69
  -2   2   3   10.90    3.90
   2   2  -3   12.20    3.70
   2   2  -3   14.50    3.70
   2   2  -3   12.00    3.80
  -2   2   3   20.70    4.30
  -2   2   3   15.60    4.30
   2   2  -3   20.60    3.70
  -2   2   3   20.50    4.00
  -2  -2   3   17.50    3.30
   2  -2  -3   19.20    4.30
   2  -2  -3   18.70    4.20
  -2  -2   3   21.00    3.60
  -2  -2   3   12.40    3.30
   2  -2  -3   18.30    4.10
   2  -2  -3   14.50    4.10
  -2   2   2  408.56   14.40
   2   2  -2  424.46   13.80
  -2   2   2  411.16   14.50
  -2   2   2  430.96   14.60
  -2   2   2  429.76   14.60
   2   2  -2  422.66   13.90
   2   2  -2  415.06   13.90
   2   2  -2  418.86   13.80
  -2  -2   2  419.06   13.60
   2  -2  -2  417.06   14.70
   2  -2  -2  420.36   14.50
   2  -2  -2  422.66   14.60
  -2  -2   2  415.46   13.60
   2  -2  -2  417.86   14.60
  -2  -2   2  422.26   13.60
  -2   2   1   46.10    3.50
  -2   2   1   53.79    3.70
  -2   2   1   47.40    3.70
  -2   2   1   39.70    3.60
   2  -2  -1   40.00    3.50
   2  -2  -1   41.10    3.50
   2  -2  -1   44.00    3.50
   2  -2  -1   42.70    3.50
  -2   2   0 6082.99  182.08
   2   2   1   41.40    3.30
   2   2   1   40.80    3.30
  -2   2  -1   42.20    3.60
  -2   2  -1   46.50    4.60
  -2   2  -1   36.60    6.70
  -2   2  -1   39.80    3.80
   2   2   1   47.90    3.30
  -2   2  -1   40.10    3.70
   2   2   1   41.40    3.30
   2   2   1   42.90    3.60
  -2   2  -1   37.00    3.70
   2  -2   1   42.60    3.50
   2  -2   1   41.60    3.70
  -2  -2  -1   41.00    3.30
  -2  -2  -1   44.10    3.40
   2  -2   1   47.70    3.70
   2  -2   1   47.60    4.40
   2  -2   1   44.20    3.80
  -2  -2  -1   47.60    3.60
   2  -2   1   42.80    3.70
  -2   2  -2  442.96   15.20
   2   2   2  435.56   15.00
  -2   2  -2  415.26   15.10
   2   2   2  421.06   15.10
  -2   2  -2  454.65   15.50
  -2   2  -2  423.26   15.20
  -2   2  -2  429.36   15.20
   2   2   2  437.76   15.10
   2   2   2  437.16   15.10
   2   2   2  421.36   15.00
  -2   2  -2  445.66   16.40
   2  -2   2  440.86   15.20
  -2  -2  -2  424.56   15.00
  -2  -2  -2  445.06   15.30
   2  -2   2  443.86   16.30
   2  -2   2  431.46   15.10
  -2  -2  -2  443.06   15.00
   2  -2   2  421.96   14.90
   2  -2   2  445.66   15.00
   2  -2   2  420.66   15.00
   2   2   3   13.70    4.20
  -2   2  -3   20.50    4.50
  -2   2  -3   12.50    4.30
  -2   2  -3   16.40    4.80
   2   2   3   20.10    4.60
   2   2   3   20.00    4.20
   2   2   3   21.20    4.50
  -2   2  -3    3.80    4.40
  -2   2  -3   14.40    4.50
  -2   2  -3   16.00    5.30
   2   2   3   14.50    4.50
  -2  -2  -3   16.40    4.50
  -2  -2  -3   21.10    4.20
  -2  -2  -3   17.40    4.70
   2  -2   3   14.30    4.20
   2  -2   3   18.90    4.50
  -2  -2  -3   16.80    4.40
   2  -2   3   25.50    4.40
   2  -2   3   11.40    4.00
   2  -2   3   13.70    4.30
  -2  -2  -3    8.00    4.30
   2   2   4 2778.02   83.49
   2   2   4 2725.23   83.39
  -2   2  -4 2688.23   83.29
   2   2   4 2701.53   83.29
  -2   2  -4 2854.21   83.99
  -2   2  -4 2735.53   84.19
   2   2   4 2754.82   83.39
   2   2   4 2788.32   83.39
  -2   2  -4 2724.23   83.39
  -2   2  -4 2800.92   83.49
  -2   2  -4 2754.32   83.49
   2  -2   4 2737.63   83.49
  -2  -2  -4 2707.33   83.49
  -2  -2  -4 2877.81   84.19
  -2  -2  -4 2697.43   83.29
  -2  -2  -4 2815.02   83.49
   2  -2   4 2667.53   83.39
   2  -2   4 2714.53   83.29
   2  -2   4 2677.23   83.19
  -2  -2  -4 2780.72   83.39
   2  -2   4 2775.92   83.39
  -2   2  -5   30.90    5.80
   2   2   5   29.40    6.10
   2   2   5   31.00    5.60
   2   2   5   29.70    5.80
  -2   2  -5   35.90    8.30
  -2   2  -5   32.80    6.10
  -2   2  -5   21.10    6.00
   2   2   5   39.10    6.10
  -2   2  -5   31.40    5.90
  -2   2  -5   35.00    6.60
   2  -2   5   43.30    6.10
  -2  -2  -5   31.40    6.00
   2  -2   5   19.20    5.40
  -2  -2  -5   30.20    6.10
  -2  -2  -5   24.10    5.70
  -2  -2  -5   25.90    6.70
  -2  -2  -5   28.50    6.00
   2  -2   5   38.80    6.10
   2  -2   5   25.40    5.60
   2  -2   5   25.70    5.40
   2   2   6  857.61   30.10
   2   2   6  861.81   30.10
   2   2   6  903.21   30.30
  -2   2  -6  884.71   30.70
  -2   2  -6  886.51   31.80
  -2   2  -6  941.11   30.30
  -2   2  -6  916.21   30.30
   2   2   6  917.91   30.50
   2  -2   6  894.81   29.90
   2  -2   6  919.01   30.30
  -2  -2  -6  907.61   30.40
  -2  -2  -6  883.51   30.30
   2  -2   6  945.11   30.20
  -2  -2  -6  896.31   30.10
  -2  -2  -6  910.11   30.30
  -2  -2  -6  884.41   30.80
   2  -2   6  895.71   29.70
   2   2   7   14.00    7.60
   2   2   7   36.20    8.50
  -2   2  -7    5.10    9.00
  -2   2  -7   14.10    8.20
  -2   2  -7    1.30    8.50
  -2   2  -7    2.00    8.10
   2   2   7   -0.70    7.50
  -2   2  -7    6.30    8.40
   2   2   7   -3.70    8.00
  -2   2  -7   -1.80    9.10
   2  -2   7   15.00    8.10
  -2  -2  -7    3.20    8.00
  -2  -2  -7    3.10    8.90
   2  -2   7   22.20    7.60
  -2  -2  -7    4.10    8.30
   2  -2   7    6.40    7.30
  -2  -2  -7   13.50    8.40
   2  -2   7   -5.40    8.10
  -2  -2  -7   -6.60    8.00
   2   2   8  535.55   21.20
   2   2   8  472.75   20.30
  -2   2  -8  495.05   21.10
  -2   2  -8  515.05   21.90
  -2   2  -8  486.25   23.10
  -2   2  -8  532.15   21.20
   2   2   8  483.45   20.60
  -2   2  -8  508.15   20.20
  -2   2  -8  475.85   20.70
   2   2   8  530.85   21.00
   2  -2   8  501.85   20.20
   2  -2   8  489.65   20.30
   2  -2   8  505.45   20.70
  -2  -2  -8  471.55   20.50
  -2  -2  -8  480.65   21.30
  -2  -2  -8  522.75   21.70
   2  -2   8  533.05   20.90
  -2  -2  -8  528.65   21.20
  -2  -2  -8  461.95   20.50
  -2   2  -9   42.80    9.20
  -2   2  -9    9.80    9.20
  -2   2  -9   27.40   10.00
   2   2   9   48.60    9.40
  -2   2  -9   39.00    9.70
   2   2   9   20.80    9.00
  -2   2  -9   20.80   10.90
   2   2   9   33.20    9.40
   2   2   9   41.10    9.20
  -2   2  -9   27.20    9.60
  -2  -2  -9   28.70    9.10
   2  -2   9   42.00    8.80
  -2  -2  -9   28.10    9.70
  -2  -2  -9   17.60    9.90
   2  -2   9   32.70    9.30
   2  -2   9   50.49    8.90
  -2  -2  -9   24.70    9.50
  -2  -2  -9   31.50    9.70
  -2   2 -10  369.26   21.30
  -2   2 -10  387.96   19.70
   2   2  10  437.56   19.90
  -2   2 -10  378.76   20.90
  -2   2 -10  391.66   20.60
  -2   2 -10  393.56   20.00
   2   2  10  353.16   19.60
   2   2  10  390.76   20.40
   2  -2  10  391.46   19.90
   2  -2  10  388.86   19.70
  -2  -2 -10  370.96   20.00
  -2  -2 -10  408.56   20.20
  -2  -2 -10  358.26   19.40
  -2  -2 -10  390.66   21.10
  -2  -2 -10  405.66   20.30
   2   2  11    4.40   10.80
  -2   2 -11    2.00   10.60
   2   2  11    7.80   10.50
  -2   2 -11  -16.40   10.70
  -2   2 -11  -18.40   11.20
  -2   2 -11   11.50   11.00
  -2  -2 -11  -22.60   10.60
  -2  -2 -11  -12.30   11.20
   2  -2  11    6.30   10.80
   2  -2  11   -0.40   10.90
  -2  -2 -11   -1.80   10.50
  -2  -2 -11  -16.20   10.60
   2   3 -11   -8.50   11.00
   2   3 -11    7.20   10.50
  -2   3  11    6.40   10.60
   2   3 -11    6.80    9.50
   2   3 -11  -14.20    9.80
  -2   3  11    1.70   10.40
   2   3 -11  -13.40    9.70
   2  -3 -11    8.10   10.40
  -2  -3  11   -1.90   10.30
   2  -3 -11    8.70   10.20
   2  -3 -11    9.20   11.10
  -2  -3  11   -3.50   10.00
   2  -3 -11    8.60   10.60
  -2   3  10   18.00    9.30
   2   3 -10   34.90    9.40
   2   3 -10   18.70    9.00
   2   3 -10   35.60    9.30
   2   3 -10   41.90    9.70
  -2   3  10   22.10    9.50
   2   3 -10   37.80   10.40
  -2  -3  10   21.60    9.40
  -2  -3  10   43.30    9.20
   2  -3 -10   35.30    9.50
   2  -3 -10   47.50   10.00
   2  -3 -10   30.10    9.80
   2  -3 -10   38.40    9.30
   2  -3 -10   15.10   10.00
   2   3  -9   69.19    9.00
   2   3  -9   72.79    9.60
  -2   3   9   80.09    9.50
   2   3  -9   78.59    9.50
  -2   3   9   75.39    9.80
  -2   3   9   77.29   10.20
   2   3  -9   66.09    9.50
  -2   3   9   70.79    9.40
   2   3  -9   73.09   10.70
   2   3  -9   72.59   11.60
  -2  -3   9   75.19    9.30
  -2  -3   9   69.39    9.40
   2  -3  -9   64.99    9.80
  -2  -3   9   71.19    8.80
   2  -3  -9   70.49    9.80
   2  -3  -9   67.59    9.50
   2  -3  -9   78.19    9.90
  -2  -3   9   73.29    9.10
   2  -3  -9   70.49   10.30
   2   3  -8   21.80    7.80
  -2   3   8   22.70    7.80
   2   3  -8   14.80    7.70
   2   3  -8   26.40    8.10
   2   3  -8   10.30    8.40
  -2   3   8   22.50    7.70
   2   3  -8    8.40    7.40
  -2   3   8   18.80    7.80
  -2   3   8    5.40    7.50
   2  -3  -8   29.90    7.90
  -2  -3   8   22.00    7.50
   2  -3  -8   36.80    8.80
   2  -3  -8   26.20    8.10
  -2  -3   8   15.10    7.60
   2  -3  -8   28.30    8.00
  -2  -3   8   15.80    7.40
  -2  -3   8    9.60    7.00
   2  -3  -8   20.20    8.20
  -2   3   7   39.40    7.90
   2   3  -7   39.40    8.10
  -2   3   7   29.10    8.10
   2   3  -7   38.10    8.60
   2   3  -7   26.80    7.90
  -2   3   7   48.00    8.40
   2   3  -7   34.50    7.90
   2   3  -7   46.70    8.10
  -2  -3   7   26.40    7.10
   2  -3  -7   22.30    9.00
   2  -3  -7   35.50    8.30
   2  -3  -7   34.50    8.20
   2  -3  -7   23.20    8.10
  -2  -3   7   40.60    8.10
  -2  -3   7   22.50    7.10
   2  -3  -7   26.00    8.40
  -2  -3   7   31.60    7.60
   2   3  -6  259.17   13.40
  -2   3   6  231.78   13.60
  -2   3   6  240.78   13.50
  -2   3   6  268.17   13.90
   2   3  -6  249.08   12.90
   2   3  -6  251.17   13.10
   2   3  -6  252.67   13.90
   2   3  -6  232.88   13.10
  -2  -3   6  242.08   12.10
   2  -3  -6  241.18   13.60
   2  -3  -6  265.87   13.70
  -2  -3   6  228.38   12.40
  -2  -3   6  253.07   12.90
  -2  -3   6  234.98   13.30
   2  -3  -6  261.17   13.90
   2  -3  -6  250.27   13.60
   2  -3  -6  245.48   14.40
   2   3  -5   95.29    6.50
  -2   3   5   88.69    6.80
   2   3  -5   84.99   10.00
  -2   3   5   97.89    6.90
   2   3  -5   93.19    6.50
  -2   3   5   94.99    6.90
   2   3  -5   94.49    8.70
  -2   3   5  102.49    7.10
   2   3  -5   96.99    6.50
   2  -3  -5   92.59    6.90
  -2  -3   5   92.79    8.00
   2  -3  -5   96.99    6.90
  -2  -3   5   91.29    6.30
   2  -3  -5   99.09    7.10
   2  -3  -5   86.79    6.90
  -2  -3   5  104.99    6.60
  -2  -3   5   81.09    7.90
  -2   3   4  121.39    8.50
   2   3  -4  107.89    8.00
  -2   3   4  127.69    8.90
  -2   3   4  128.99    8.90
   2   3  -4  120.59    7.80
  -2   3   4  124.99    8.50
   2   3  -4  134.29    8.00
   2   3  -4  131.39    8.00
   2   3  -4  112.29    9.10
   2  -3  -4  123.19    8.90
   2  -3  -4  134.49    8.70
   2  -3  -4  120.19    8.70
   2  -3  -4  157.48   11.80
  -2  -3   4  111.39    7.40
  -2  -3   4  113.79    7.90
  -2  -3   4  114.29    7.20
   2   3  -3   21.90    3.80
   2   3  -3   15.30    3.70
  -2   3   3   24.60    4.10
   2   3  -3   26.20    3.80
  -2   3   3   29.80    4.50
  -2   3   3   30.20    4.50
  -2   3   3   26.50    4.30
   2  -3  -3   21.40    4.30
  -2  -3   3   26.30    3.70
   2  -3  -3   29.10    4.40
   2  -3  -3   27.50    4.50
   2  -3  -3   30.20    4.40
  -2  -3   3   23.00    3.40
  -2  -3   3   21.30    3.30
  -2  -3   3   30.00    3.60
  -2   3   2 1008.70   31.50
  -2   3   2 1011.10   31.50
  -2   3   2 1000.30   31.50
  -2   3   2 1027.60   31.60
   2  -3  -2 1034.60   31.60
   2  -3  -2 1007.50   31.50
   2  -3  -2 1028.20   31.60
   2  -3  -2 1005.70   31.60
  -2   3   1 2582.34   79.09
   2   3  -1 2629.14   78.99
  -2   3   1 2620.04   78.99
  -2   3   1 2628.04   78.99
  -2   3   1 2617.74   79.09
   2  -3  -1 2586.54   79.09
   2  -3  -1 2615.34   79.09
   2  -3  -1 2685.43   78.99
   2  -3  -1 2603.24   78.99
   2  -3  -1 2647.73   79.49
  -2   3   0    3.00    3.60
  -2   3   0    5.90    3.60
  -2   3   0    0.40    4.20
  -2   3   0   -1.90    3.40
  -2   3   0    3.70    4.60
   2  -3   0   -0.40    3.50
   2  -3   0   -0.20    3.30
   2  -3   0   -3.90    3.20
   2  -3   0   -4.90    3.70
   2  -3   0    4.80    3.30
   2  -3   0    8.30    4.40
  -2   3  -1 2669.83   79.99
  -2   3  -1 2634.84   79.99
   2   3   1 2654.03   79.79
  -2   3  -1 2641.14   80.09
  -2   3  -1 2684.73   80.59
  -2   3  -1 2626.04   80.09
  -2   3  -1 2673.53   80.09
   2   3   1 2717.83   79.89
   2   3   1 2691.23   79.79
   2   3   1 2639.54   79.89
   2  -3   1 2751.12   80.59
   2  -3   1 2603.24   79.89
   2  -3   1 2662.73   79.99
  -2  -3  -1 2708.23   79.79
   2  -3   1 2593.74   79.99
   2  -3   1 2637.34   79.99
  -2  -3  -1 2599.04   79.79
   2  -3   1 2604.44   79.99
  -2  -3  -1 2592.24   79.79
  -2  -3  -1 2705.93   79.79
  -2   3  -2 1000.40   31.60
   2   3   2 1033.70   31.50
   2   3   2 1038.00   31.50
  -2   3  -2 1010.70   31.80
   2   3   2  894.31   33.40
  -2   3  -2 1003.50   31.60
   2   3   2 1020.00   31.50
  -2   3  -2 1018.90   31.60
  -2   3  -2 1039.30   32.50
   2   3   2 1026.40   31.50
   2  -3   2 1067.89   32.50
  -2  -3  -2 1000.00   31.40
  -2  -3  -2 1025.80   31.40
  -2  -3  -2  994.50   31.40
   2  -3   2 1030.20   31.60
  -2  -3  -2 1058.29   31.50
   2  -3   2  994.80   31.50
   2  -3   2  983.50   31.40
   2  -3   2 1006.50   31.50
  -2  -3  -2 1063.59   31.60
   2  -3   2 1007.90   31.50
   2   3   3   30.80    4.60
  -2   3  -3   28.40    4.50
   2   3   3   15.40    4.30
  -2   3  -3   27.70    4.70
   2   3   3   25.90    4.40
  -2   3  -3   20.20    4.50
  -2   3  -3   28.90    4.90
  -2   3  -3   24.00    4.60
   2   3   3   30.40    4.60
  -2   3  -3   31.10    5.60
   2   3   3   26.40    4.30
   2  -3   3   25.20    4.20
   2  -3   3   32.90    6.00
  -2  -3  -3   25.10    4.40
  -2  -3  -3   23.80    4.50
   2  -3   3   27.40    4.80
   2  -3   3   26.40    4.20
   2  -3   3   17.60    4.30
  -2  -3  -3   29.70    5.00
  -2  -3  -3   30.20    4.70
  -2  -3  -3   29.80    4.40
   2  -3   3   28.60    4.70
   2   3   4  129.99   10.60
  -2   3  -4  116.79    8.90
   2   3   4  127.29    8.90
  -2   3  -4  122.69    8.90
  -2   3  -4  130.99    9.50
   2   3   4  116.99    8.80
  -2   3  -4  118.99    9.50
  -2   3  -4  115.49   10.90
  -2   3  -4  136.09    9.00
   2   3   4  120.89    9.10
   2   3   4  116.99    8.60
  -2  -3  -4  139.79   12.60
   2  -3   4  113.29    8.60
   2  -3   4  120.29    8.90
  -2  -3  -4  113.19    8.60
   2  -3   4  126.19    9.00
   2  -3   4  115.59    8.30
   2  -3   4  115.09    8.50
  -2  -3  -4  127.39    9.20
  -2  -3  -4  111.89    8.90
  -2  -3  -4  135.59    9.10
   2   3   5   89.99    7.00
   2   3   5  101.29    7.00
  -2   3  -5   89.09    9.40
  -2   3  -5  101.79    7.20
  -2   3  -5   95.89    7.20
   2   3   5  105.79    7.20
  -2   3  -5   93.49    7.60
  -2   3  -5   88.79    7.00
   2   3   5  100.79    7.30
  -2   3  -5  108.19    7.30
  -2  -3  -5   95.39    7.10
   2  -3   5   90.79    7.00
   2  -3   5   86.99    6.60
  -2  -3  -5   97.99    7.20
   2  -3   5   97.39    6.70
  -2  -3  -5  100.39    7.50
   2  -3   5  102.69    7.20
  -2  -3  -5   95.29    7.80
   2  -3   5   97.09    6.80
  -2  -3  -5   99.59    7.30
  -2   3  -6  277.27   14.50
  -2   3  -6  249.48   14.20
  -2   3  -6  263.07   15.20
  -2   3  -6  263.07   14.00
   2   3   6  260.57   14.10
  -2   3  -6  256.67   16.50
   2   3   6  259.27   13.70
   2   3   6  250.27   14.50
   2   3   6  289.07   14.30
  -2  -3  -6  260.17   14.30
  -2  -3  -6  253.47   14.00
   2  -3   6  253.77   13.30
  -2  -3  -6  253.47   14.60
  -2  -3  -6  253.27   15.30
   2  -3   6  240.68   14.00
   2  -3   6  250.87   13.30
  -2  -3  -6  258.57   14.30
   2  -3   6  270.47   16.30
  -2   3  -7   48.10    9.80
  -2   3  -7   27.30    9.40
  -2   3  -7   33.40    9.50
   2   3   7   32.40    8.60
   2   3   7   32.00    8.00
  -2   3  -7   52.29    8.90
   2   3   7   37.70    8.50
  -2   3  -7   41.80    8.70
   2   3   7   14.40    8.10
   2  -3   7   42.00    8.80
  -2  -3  -7   16.00    8.20
   2  -3   7   28.00    8.00
  -2  -3  -7   32.90    9.50
   2  -3   7   27.70    7.80
  -2  -3  -7   52.19   10.50
   2  -3   7   40.40    8.50
  -2  -3  -7   47.50    8.90
  -2  -3  -7   33.10    8.70
  -2   3  -8   48.30    8.70
   2   3   8   19.20    7.70
   2   3   8   30.10    8.30
  -2   3  -8    8.40    7.80
  -2   3  -8   19.40    8.50
  -2   3  -8   29.80    8.30
   2   3   8   18.50    8.30
  -2   3  -8   15.50   11.70
  -2   3  -8   16.40    9.10
   2   3   8   26.20    8.00
  -2  -3  -8   28.40    8.10
   2  -3   8   13.70    8.30
  -2  -3  -8   17.30    8.10
  -2  -3  -8   33.30    8.60
  -2  -3  -8   23.40    9.00
   2  -3   8   31.80    8.30
   2  -3   8   21.60    7.60
   2  -3   8   28.40    7.90
  -2  -3  -8   34.30    8.60
   2   3   9   69.09    9.60
   2   3   9   68.19   10.10
  -2   3  -9   91.39   10.80
   2   3   9   85.99    9.90
  -2   3  -9   76.69    9.90
   2   3   9   82.79    9.90
  -2   3  -9   73.39    9.70
  -2   3  -9   90.29   10.40
  -2  -3  -9   68.69   10.00
  -2  -3  -9   76.19   10.40
  -2  -3  -9   65.09   10.30
   2  -3   9   90.29    9.90
  -2  -3  -9   81.89   10.60
   2  -3   9   84.79    9.40
   2  -3   9   87.09   10.00
   2  -3   9   54.29    9.20
  -2   3 -10   30.00   10.00
   2   3  10   30.00    9.80
   2   3  10   21.10    9.70
  -2   3 -10   35.80   12.10
  -2   3 -10   33.40   10.70
  -2   3 -10   30.10   10.00
  -2   3 -10   39.00   10.20
   2   3  10   33.40    9.50
   2  -3  10   16.90   10.10
  -2  -3 -10   26.40   10.50
  -2  -3 -10   38.00   10.40
   2  -3  10   37.70    9.90
  -2  -3 -10   26.50   15.80
  -2  -3 -10   30.30   11.70
  -2  -3 -10   29.10   10.20
  -2   3 -11   -4.20   10.80
  -2   3 -11   -0.90   10.90
  -2   3 -11    7.80   10.50
  -2   3 -11    5.50   11.60
   2   3  11   -0.30   10.90
  -2   3 -11   -8.00   10.20
   2   3  11   14.20   10.80
  -2  -3 -11    8.40   11.10
   2  -3  11  -15.50   10.60
  -2  -3 -11   -9.30   11.10
  -2  -3 -11    4.40   10.60
  -2  -3 -11   30.40   18.50
   2   4 -11    7.60   10.90
   2   4 -11   15.40   10.20
  -2   4  11   -8.70   10.30
   2   4 -11  -10.40    9.90
  -2   4  11    2.80   10.50
   2   4 -11    3.50   11.10
   2   4 -11    6.90    9.50
   2  -4 -11   20.80   10.70
   2  -4 -11   15.00   10.70
  -2  -4  11    0.70   10.30
  -2  -4  11   -2.80   10.00
   2  -4 -11    0.40   11.10
   2  -4 -11   -0.70   10.80
  -2   4  10   59.59   10.40
  -2   4  10   51.39   10.10
   2   4 -10   57.09    9.40
   2   4 -10   64.69    9.90
   2   4 -10   41.80   10.80
   2   4 -10   68.49    9.80
   2   4 -10   45.40    9.50
  -2  -4  10   59.29    9.80
   2  -4 -10   32.70   10.10
   2  -4 -10   61.19   10.90
  -2  -4  10   41.20    9.40
   2  -4 -10   61.59    9.80
   2  -4 -10   49.30   10.30
   2  -4 -10   59.29   10.00
   2   4  -9   12.60   12.10
   2   4  -9   -4.80    9.20
  -2   4   9   -0.40    8.60
   2   4  -9    6.20    8.00
   2   4  -9   12.50    8.80
   2   4  -9   -1.10    8.30
   2   4  -9   -3.50    8.30
  -2   4   9   -2.20    8.40
  -2   4   9    9.10   10.50
  -2   4   9   19.60    8.70
   2  -4  -9  -14.00    8.40
   2  -4  -9  -12.50    9.10
  -2  -4   9    7.00    8.20
   2  -4  -9  -10.60    8.60
  -2  -4   9   13.90    8.20
  -2  -4   9   20.50    7.90
  -2  -4   9   -1.30    8.20
   2  -4  -9    6.00    8.80
   2  -4  -9  -18.30    8.30
   2   4  -8  308.27   16.00
  -2   4   8  283.47   16.30
   2   4  -8  261.37   18.60
   2   4  -8  280.77   15.20
   2   4  -8  313.97   15.80
  -2   4   8  262.57   15.60
   2   4  -8  308.17   16.50
  -2   4   8  280.77   16.20
  -2   4   8  278.37   15.60
   2   4  -8  277.47   14.90
  -2  -4   8  299.77   14.70
  -2  -4   8  276.07   14.70
   2  -4  -8  266.17   15.50
   2  -4  -8  297.07   17.10
   2  -4  -8  308.27   24.10
   2  -4  -8  291.07   16.30
  -2  -4   8  313.77   15.60
  -2  -4   8  319.07   15.20
   2  -4  -8  302.37   16.30
   2   4  -7   -6.30    8.40
   2   4  -7   -3.50   10.50
   2   4  -7    4.80    7.80
   2   4  -7    5.80    7.70
   2   4  -7   -9.10    7.60
  -2   4   7    2.50    7.80
  -2   4   7    0.30    7.70
  -2   4   7    0.20    8.10
   2   4  -7  -11.90    8.20
  -2  -4   7    0.20    6.90
   2  -4  -7   10.40    7.90
   2  -4  -7   -3.80    8.80
  -2  -4   7    3.10    7.80
   2  -4  -7   15.30    8.10
   2  -4  -7    2.70    8.20
   2  -4  -7   -9.80    8.20
  -2  -4   7    4.00    7.40
  -2  -4   7   -0.30    6.60
  -2   4   6  572.44   20.90
   2   4  -6  570.74   20.20
  -2   4   6  578.94   20.70
   2   4  -6  540.05   20.00
   2   4  -6  578.14   20.40
   2   4  -6  524.65   20.60
  -2   4   6  573.94   21.00
   2   4  -6  516.95   20.10
  -2   4   6  525.95   27.30
   2  -4  -6  550.84   21.30
   2  -4  -6  586.34   21.10
  -2  -4   6  559.34   20.00
  -2  -4   6  467.35   19.40
   2  -4  -6  570.34   20.80
   2  -4  -6  524.75   20.60
  -2  -4   6  526.05   19.50
  -2  -4   6  518.55   19.40
   2  -4  -6  582.54   20.90
   2   4  -5   -3.20    5.30
  -2   4   5   -3.70    5.50
  -2   4   5   -3.40    5.70
  -2   4   5    7.60    5.40
   2   4  -5   -6.30    5.00
   2   4  -5   -2.50    5.50
  -2   4   5   -2.10    5.80
   2   4  -5   -5.20    5.00
   2   4  -5    7.40    5.10
  -2  -4   5  -12.90    6.70
   2  -4  -5   -0.90    5.80
   2  -4  -5    4.50    5.50
   2  -4  -5    0.90    5.70
   2  -4  -5   -7.60    5.50
  -2  -4   5  -11.90    5.00
  -2  -4   5   -6.10    4.50
  -2   4   4 1749.53   52.89
   2   4  -4 1749.03   52.39
   2   4  -4 1721.03   52.49
  -2   4   4 1701.13   52.69
  -2   4   4 1774.92   52.79
   2   4  -4 1664.53   52.39
   2   4  -4 1700.63   52.29
  -2   4   4 1727.23   52.79
   2   4  -4 1739.33   52.39
   2  -4  -4 1716.53   52.69
   2  -4  -4 1743.93   52.89
  -2  -4   4 1671.63   52.09
  -2  -4   4 1699.53   52.19
   2  -4  -4 1610.64   55.29
   2  -4  -4 1721.23   52.89
  -2  -4   4 1735.93   52.29
  -2  -4   4 1734.53   52.29
  -2   4   3 1332.07   42.10
  -2   4   3 1338.27   42.00
   2   4  -3 1372.76   42.80
   2   4  -3 1366.66   41.60
  -2   4   3 1386.76   42.20
   2   4  -3 1360.56   41.70
  -2   4   3 1380.16   42.30
   2   4  -3 1378.26   41.60
  -2  -4   3 1370.36   41.60
  -2  -4   3 1341.57   41.50
   2  -4  -3 1358.56   42.20
   2  -4  -3 1349.77   42.10
   2  -4  -3 1390.86   42.20
  -2  -4   3 1355.16   41.50
   2  -4  -3 1394.76   42.30
  -2  -4   3 1404.66   41.70
  -2   4   2 5660.43  168.38
   2   4  -2 5742.63  168.48
  -2   4   2 5579.24  168.28
  -2   4   2 5584.64  168.28
  -2   4   2 5552.44  168.28
   2  -4  -2 5544.15  168.28
   2  -4  -2 5554.84  168.18
   2  -4  -2 5585.14  168.28
   2  -4  -2 5661.13  168.38
   2   4  -1 3139.49   90.99
  -2   4   1 2977.20   91.09
  -2   4   1 2979.20   91.09
  -2   4   1 3002.80   90.99
  -2   4   1 3038.20   90.99
   2  -4  -1 3157.58   91.69
   2  -4  -1 3044.80   91.09
   2  -4  -1 2898.31   90.99
   2  -4  -1 3036.70   90.99
   2  -4  -1 2949.41   91.09
  -2   4   0   53.49    5.00
  -2   4   0   60.99    6.60
  -2   4   0   58.79    4.70
  -2   4   0   66.89    5.00
  -2   4   0   61.49    5.50
   2  -4   0   49.99    4.80
   2  -4   0   57.19    4.70
   2  -4   0   59.09    6.30
   2  -4   0   56.19    4.90
   2  -4   0   50.59    4.60
   2  -4   0   46.90    4.40
  -2   4  -1 3031.00   90.69
  -2   4  -1 3097.39   91.29
  -2   4  -1 3013.80   90.59
   2   4   1 3035.80   90.49
  -2   4  -1 3038.80   90.79
  -2   4  -1 3032.30   90.69
   2   4   1 2966.50   90.39
  -2   4  -1 2998.30   90.69
   2   4   1 2958.00   90.49
   2   4   1 3010.00   90.39
   2   4   1 3023.80   90.49
  -2  -4  -1 3040.10   90.39
  -2  -4  -1 2859.61   90.39
   2  -4   1 3050.79   90.59
   2  -4   1 2966.50   90.59
   2  -4   1 3037.60   90.69
   2  -4   1 2971.90   90.69
   2  -4   1 3117.09   91.29
   2  -4   1 2972.30   90.59
  -2  -4  -1 2977.40   90.39
  -2   4  -2 5640.94  170.88
  -2   4  -2 5729.53  170.88
  -2   4  -2 5700.73  170.88
  -2   4  -2 5740.13  170.78
   2   4   2 5781.12  170.78
  -2   4  -2 5734.83  170.78
   2   4   2 5634.24  170.68
  -2   4  -2 5762.62  171.48
   2   4   2 5714.33  170.88
   2  -4   2 5576.34  170.68
  -2  -4  -2 5750.02  170.78
  -2  -4  -2 5633.14  170.78
   2  -4   2 5924.51  171.48
  -2  -4  -2 5794.72  170.78
   2  -4   2 5676.03  170.88
  -2  -4  -2 5509.05  170.78
   2  -4   2 5591.14  170.78
   2  -4   2 5652.33  170.78
  -2  -4  -2 5576.24  170.68
   2  -4   2 5750.62  170.78
  -2   4  -3 1403.96   43.60
  -2   4  -3 1366.56   42.60
   2   4   3 1385.26   42.50
   2   4   3 1393.86   42.60
  -2   4  -3 1422.76   42.70
  -2   4  -3 1390.76   42.60
   2   4   3 1384.66   42.70
   2   4   3 1376.76   42.60
  -2   4  -3 1390.66   42.70
  -2   4  -3 1361.76   42.50
  -2  -4  -3 1406.36   42.60
   2  -4   3 1434.36   43.70
   2  -4   3 1390.86   42.60
  -2  -4  -3 1347.47   42.50
   2  -4   3 1350.26   42.40
  -2  -4  -3 1432.86   42.70
  -2  -4  -3 1370.06   42.60
   2  -4   3 1357.76   42.40
  -2  -4  -3 1357.56   42.60
   2  -4   3 1342.67   42.50
   2  -4   3 1376.96   42.60
   2   4   4 1753.72   53.79
  -2   4  -4 1827.52   53.99
  -2   4  -4 1769.22   53.79
  -2   4  -4 1756.22   54.89
  -2   4  -4 1717.53   53.79
   2   4   4 1744.73   53.89
   2   4   4 1729.13   53.89
  -2   4  -4 1685.13   53.69
   2   4   4 1731.03   53.79
   2   4   4 1732.33   53.69
  -2   4  -4 1794.32   53.99
  -2  -4  -4 1712.93   53.79
   2  -4   4 1718.33   53.59
  -2  -4  -4 1761.72   53.89
   2  -4   4 1735.93   53.69
  -2  -4  -4 1785.82   53.79
  -2  -4  -4 1715.33   53.69
   2  -4   4 1756.02   53.79
   2  -4   4 1786.82   53.79
  -2  -4  -4 1827.12   54.09
   2  -4   4 1720.73   53.59
  -2   4  -5   -9.20    5.70
  -2   4  -5   -4.40    6.40
   2   4   5   -4.20    6.30
  -2   4  -5   -6.90    5.80
  -2   4  -5  -15.20    6.00
   2   4   5   -7.60    5.50
  -2   4  -5    3.70    6.00
   2   4   5   -4.40    5.90
  -2   4  -5   -7.10    6.90
   2   4   5    1.40    5.70
  -2  -4  -5   -0.30    5.60
  -2  -4  -5   -4.90    6.40
   2  -4   5   -5.50    5.80
   2  -4   5   -4.40    5.30
   2  -4   5    1.10    5.90
  -2  -4  -5   -1.10    6.10
  -2  -4  -5    3.20    6.00
   2  -4   5  -13.30    9.40
   2  -4   5   -0.10    6.00
  -2  -4  -5   -0.50    5.70
   2   4   6  534.05   21.40
  -2   4  -6  581.24   21.50
  -2   4  -6  558.04   21.10
   2   4   6  578.34   21.60
  -2   4  -6  574.44   21.70
  -2   4  -6  572.74   22.10
   2   4   6  584.94   21.60
  -2   4  -6  555.24   21.30
  -2   4  -6  543.35   23.50
   2   4   6  563.34   21.20
   2  -4   6  578.64   21.50
  -2  -4  -6  582.74   21.50
   2  -4   6  560.64   20.70
   2  -4   6  538.95   20.80
  -2  -4  -6  586.74   22.30
   2  -4   6  597.74   21.30
  -2  -4  -6  564.94   21.60
  -2  -4  -6  577.94   21.80
  -2  -4  -6  561.84   21.20
   2   4   7    3.60    8.40
   2   4   7    4.60    7.90
   2   4   7    6.70    8.50
  -2   4  -7    8.10    8.60
   2   4   7   12.80    8.10
  -2   4  -7   -0.90    9.10
  -2   4  -7   -9.10    9.40
  -2   4  -7   12.50    8.60
  -2   4  -7   20.30    8.50
  -2  -4  -7   -2.30    9.20
   2  -4   7   11.80    8.20
   2  -4   7    9.30    8.20
   2  -4   7    9.50    7.50
  -2  -4  -7   -6.50    8.60
  -2  -4  -7    5.80    8.60
  -2  -4  -7   -3.10    8.20
  -2  -4  -7   15.40    8.10
   2  -4   7    3.60    7.50
  -2   4  -8  302.27   16.60
  -2   4  -8  262.97   15.70
  -2   4  -8  254.57   26.40
  -2   4  -8  295.77   17.10
  -2   4  -8  290.67   16.10
   2   4   8  275.37   15.60
   2   4   8  306.27   16.30
   2   4   8  269.97   15.90
  -2   4  -8  265.87   15.20
   2   4   8  298.47   16.30
  -2  -4  -8  278.97   16.50
  -2  -4  -8  318.07   17.40
  -2  -4  -8  295.37   15.90
   2  -4   8  300.57   16.00
   2  -4   8  291.47   15.90
  -2  -4  -8  300.47   16.50
   2  -4   8  277.77   15.60
  -2  -4  -8  267.17   15.50
   2  -4   8  289.37   15.30
   2   4   9   -2.40    8.70
  -2   4  -9    8.50   10.10
   2   4   9   -4.20    8.90
   2   4   9    7.70    8.90
  -2   4  -9   17.40    9.40
  -2   4  -9    6.60    8.80
  -2   4  -9   11.70    8.80
   2   4   9    0.00    9.10
  -2   4  -9   -8.10    9.30
  -2  -4  -9   11.00    9.10
   2  -4   9  -22.10    8.70
  -2  -4  -9  -10.00    9.10
   2  -4   9  -10.00    8.70
  -2  -4  -9   -2.00    9.60
  -2  -4  -9  -11.10    9.20
   2  -4   9    0.10    8.80
   2  -4   9   23.70    8.70
  -2  -4  -9    0.70    9.00
   2   4  10   62.29   10.30
  -2   4 -10   71.39   10.30
  -2   4 -10   64.19   10.50
  -2   4 -10   53.29   10.40
  -2   4 -10   71.89   10.60
   2   4  10   62.69   10.50
  -2   4 -10   51.69   11.10
   2   4  10   37.70   10.10
  -2  -4 -10   74.89   10.90
   2  -4  10   75.59   10.70
  -2  -4 -10   51.19   10.90
  -2  -4 -10   60.99   11.10
  -2  -4 -10   54.69   17.90
   2  -4  10   75.09   10.50
  -2   4 -11   -6.00   11.70
  -2   4 -11    9.80   10.30
  -2   4 -11   -6.70   10.30
  -2   4 -11   -2.00   10.90
  -2   4 -11    3.60   11.60
   2   4  11    3.40   10.70
   2   4  11   -1.30   10.80
  -2  -4 -11   -5.60   10.80
  -2  -4 -11    0.20   11.30
   2  -4  11   -6.30   11.10
  -2  -4 -11    7.00   11.30
   2  -4  11    4.00   11.00
  -2  -4 -11    3.10   11.60
   2   5 -11   14.30    9.90
  -2   5  11    6.80   10.60
   2   5 -11    4.40   10.10
   2   5 -11   11.50   10.70
  -2   5  11   16.80   10.70
   2   5 -11   13.30   10.60
   2   5 -11   13.00   11.50
   2  -5 -11    6.80   11.20
   2  -5 -11    8.60   10.70
   2  -5 -11   -0.20   10.90
  -2  -5  11   17.30   10.10
  -2  -5  11   19.90   10.50
   2  -5 -11    0.40   16.80
  -2   5  10   33.10   10.00
   2   5 -10   34.00    9.40
   2   5 -10   49.10   10.10
   2   5 -10   21.50    9.10
   2   5 -10    8.20   10.00
   2   5 -10   17.30    8.70
  -2   5  10   12.30    9.50
  -2  -5  10   21.60    8.90
   2  -5 -10   19.40    9.60
  -2  -5  10   11.10    9.20
   2  -5 -10    8.50    9.60
   2  -5 -10   25.20   10.20
   2  -5 -10   19.00    9.80
   2   5  -9   56.69   10.20
  -2   5   9   49.80    9.30
   2   5  -9   65.79    9.80
   2   5  -9   37.90    9.20
  -2   5   9   82.09   11.50
  -2   5   9   73.69    9.90
   2   5  -9   68.39    9.00
   2   5  -9   58.09    9.20
  -2  -5   9   57.99    8.90
   2  -5  -9   61.19    9.70
   2  -5  -9   67.09   10.00
   2  -5  -9   63.69   10.20
   2  -5  -9   59.89   15.10
  -2  -5   9   59.69    8.60
  -2  -5   9   52.89    9.30
   2  -5  -9   65.19    9.80
   2   5  -8  175.18   12.90
  -2   5   8  148.09   13.50
  -2   5   8  171.98   14.30
   2   5  -8  179.68   14.50
   2   5  -8  199.88   19.90
   2   5  -8  176.58   13.20
   2   5  -8  190.28   13.90
  -2   5   8  183.78   14.00
   2   5  -8  174.58   12.80
  -2  -5   8  168.28   12.70
   2  -5  -8  156.68   11.60
   2  -5  -8  152.08   13.40
   2  -5  -8  188.88   14.50
  -2  -5   8  161.28   13.40
  -2  -5   8  176.38   12.50
   2  -5  -8  164.58   14.70
   2  -5  -8  194.88   13.70
  -2   5   7  229.98   14.90
   2   5  -7  264.07   15.00
   2   5  -7  252.37   14.40
   2   5  -7  251.37   15.40
   2   5  -7  228.58   16.10
  -2   5   7  231.48   14.90
  -2   5   7  238.98   15.40
   2   5  -7  208.78   14.10
   2   5  -7  248.58   18.40
   2  -5  -7  226.38   15.00
   2  -5  -7  249.68   15.10
   2  -5  -7  234.68   15.10
   2  -5  -7  236.08   15.40
  -2  -5   7  263.97   14.30
   2  -5  -7  241.08   16.60
  -2  -5   7  235.68   12.80
  -2  -5   7  231.88   13.40
   2   5  -6   68.49    7.10
  -2   5   6   68.89    8.00
  -2   5   6   65.29    7.90
  -2   5   6   66.79    7.70
   2   5  -6   65.29    9.80
   2   5  -6   55.79    7.30
   2   5  -6   67.29    7.30
   2   5  -6   46.80    7.90
   2   5  -6   51.39    7.50
   2  -5  -6   66.59    7.90
  -2  -5   6   59.69    6.50
   2  -5  -6   67.49    7.80
   2  -5  -6   55.59    8.00
  -2  -5   6   54.89    6.10
   2  -5  -6   65.79    8.40
   2  -5  -6   63.79    7.80
  -2  -5   6   68.09    7.20
   2   5  -5   33.00    5.90
  -2   5   5    7.80   11.60
  -2   5   5   25.20    6.60
   2   5  -5   24.00    5.30
   2   5  -5   31.50    5.60
  -2   5   5   29.40    6.40
   2   5  -5   22.70    5.80
   2   5  -5   26.30   12.00
   2   5  -5   23.90    5.60
  -2   5   5   27.80    6.00
  -2  -5   5   19.40    4.70
  -2  -5   5   23.30    4.80
   2  -5  -5   29.50    6.30
   2  -5  -5   27.70    6.50
  -2  -5   5   17.60    5.50
   2  -5  -5   29.40    6.10
  -2  -5   5   26.10    5.20
   2  -5  -5   18.10   12.10
   2   5  -4    5.10    4.30
  -2   5   4    7.90    5.30
   2   5  -4    0.20    4.40
  -2   5   4    7.50    4.90
   2   5  -4    0.70    4.20
  -2   5   4   23.70    5.40
  -2   5   4   14.60    5.00
   2   5  -4   -0.10    6.10
   2  -5  -4    8.90    4.90
  -2  -5   4    8.00    3.60
   2  -5  -4    8.50    5.00
   2  -5  -4    6.90    5.10
   2  -5  -4    4.30    5.30
  -2  -5   4    3.80    3.80
  -2  -5   4    4.20    4.40
  -2  -5   4    8.40    4.20
  -2   5   3    3.60    4.60
  -2   5   3    0.20    4.50
   2   5  -3    3.80    3.50
   2   5  -3    0.10    5.30
  -2   5   3    6.50    4.70
  -2   5   3   -3.40    4.60
   2  -5  -3   -0.60    4.30
   2  -5  -3    5.00    4.40
   2  -5  -3   -7.60    4.50
   2  -5  -3   -0.90    4.60
  -2   5   2   34.00    4.60
  -2   5   2   37.20    4.20
  -2   5   2   40.60    4.30
  -2   5   2   33.80    4.70
   2   5  -2   45.60    4.90
   2  -5  -2   33.60    4.40
   2  -5  -2   40.90    4.40
   2  -5  -2   42.00    4.40
   2  -5  -2   37.20    4.30
  -2   5   1  155.48    8.50
  -2   5   1  154.98    8.40
  -2   5   1  158.58    8.10
  -2   5   1  163.68    8.20
   2   5  -1  179.28    8.20
   2  -5  -1  172.18   10.50
  -2  -5   1  164.88    8.20
   2  -5  -1  157.88    8.10
   2  -5  -1  166.28    8.20
   2  -5  -1  164.38    8.30
   2  -5  -1  163.38    8.00
  -2   5   0    5.00    5.30
  -2   5   0    1.20    4.20
  -2   5   0    5.20    4.10
  -2   5   0    6.60    4.10
  -2   5   0   -1.50    4.10
   2  -5   0    6.00    4.00
   2  -5   0   -2.00    3.70
   2  -5   0   -0.10    3.60
   2  -5   0    1.20    3.90
   2  -5   0    9.70    5.40
   2  -5   0    0.90    4.00
   2   5   1  155.58    7.40
   2   5   1  154.28    7.50
  -2   5  -1  181.38   10.70
  -2   5  -1  180.58    8.50
  -2   5  -1  169.18    8.60
  -2   5  -1  166.18    9.00
  -2   5  -1  165.88    8.40
  -2   5  -1  179.78    8.50
   2   5   1  171.08    7.50
   2   5   1  166.98    7.60
   2   5   1  157.58    7.50
   2  -5   1  175.28   10.30
   2  -5   1  174.58    8.10
  -2  -5  -1  158.58    7.20
  -2  -5  -1  158.88    7.00
  -2  -5  -1  162.18    7.20
  -2  -5  -1  158.08    7.30
   2  -5   1  165.98    8.20
   2  -5   1  170.98    8.30
   2  -5   1  163.48    8.10
   2  -5   1  182.98    8.10
   2   5   2   29.10    4.20
   2   5   2   30.80    4.00
   2   5   2   36.00    3.90
  -2   5  -2   36.10    4.70
  -2   5  -2   36.20    4.70
  -2   5  -2   39.30    4.80
   2   5   2   34.60    4.10
  -2   5  -2   37.60    4.40
   2   5   2   33.40    4.20
  -2   5  -2   41.50    4.50
  -2   5  -2   33.00    5.70
  -2  -5  -2   37.60    4.40
   2  -5   2   31.90    4.40
   2  -5   2   36.10    5.60
   2  -5   2   39.10    4.20
  -2  -5  -2   36.00    4.20
   2  -5   2   31.50    4.20
   2  -5   2   41.20    4.20
   2  -5   2   25.00    4.40
  -2  -5  -2   34.10    4.00
  -2  -5  -2   38.40    4.00
  -2  -5  -2   32.40    4.00
  -2   5  -3   -1.70    4.70
  -2   5  -3    4.90    4.50
  -2   5  -3   10.20    5.00
   2   5   3   10.10    4.30
   2   5   3    2.10    4.40
   2   5   3    1.40    4.40
  -2   5  -3   -4.70    5.40
  -2   5  -3   -1.40    5.50
  -2   5  -3   14.60    4.80
   2   5   3   -1.00    4.30
   2  -5   3    4.90    6.00
   2  -5   3    1.20    4.50
  -2  -5  -3    3.30    4.20
   2  -5   3    0.00    4.10
   2  -5   3   -3.40    4.60
  -2  -5  -3    5.70    4.20
  -2  -5  -3   10.40    4.30
  -2  -5  -3    5.10    4.50
  -2  -5  -3    1.10    4.80
   2  -5   3   -5.50    4.20
   2  -5   3    4.10    4.20
  -2   5  -4    9.00    5.40
  -2   5  -4    4.00    5.40
   2   5   4    3.40    4.80
  -2   5  -4   -3.60    5.90
   2   5   4    8.50    5.10
  -2   5  -4    3.40    4.90
  -2   5  -4    4.80    6.30
  -2   5  -4    0.50    5.40
  -2  -5  -4    8.10    5.20
  -2  -5  -4    9.50    4.90
   2  -5   4    9.30    4.80
   2  -5   4    9.30    5.40
  -2  -5  -4    7.80    4.90
  -2  -5  -4    3.80    5.10
   2  -5   4    1.70    4.60
  -2  -5  -4   -0.60    5.60
   2  -5   4    5.20    4.80
   2  -5   4    2.60    5.00
  -2   5  -5   25.80    6.30
  -2   5  -5   25.90    6.30
  -2   5  -5   23.30    6.90
  -2   5  -5   18.10    6.60
  -2   5  -5   21.80    6.60
   2   5   5   25.80    6.40
   2   5   5   32.20    6.40
   2   5   5   25.10    6.10
  -2   5  -5   24.80    7.90
   2   5   5   25.20    6.00
   2  -5   5   25.50    5.60
   2  -5   5   23.00    5.70
   2  -5   5   17.00    5.80
  -2  -5  -5   25.90    6.10
   2  -5   5   27.10    6.60
  -2  -5  -5   19.00    6.50
   2  -5   5   34.60    6.30
  -2  -5  -5   31.10    6.50
  -2  -5  -5   24.60    6.00
  -2  -5  -5   23.20    7.00
  -2   5  -6   68.89    8.60
  -2   5  -6   73.09    8.10
  -2   5  -6   50.39    8.80
  -2   5  -6   73.19    8.30
   2   5   6   70.79    8.00
  -2   5  -6   61.79    7.80
   2   5   6   62.39    7.80
   2   5   6   73.29    8.00
   2   5   6   55.79    8.10
  -2   5  -6   53.69    9.40
  -2  -5  -6   58.19    8.80
  -2  -5  -6   67.29   10.30
  -2  -5  -6   59.19    8.30
   2  -5   6   46.10    7.10
  -2  -5  -6   64.99    7.80
   2  -5   6   64.89    7.20
   2  -5   6   64.29    8.40
   2  -5   6   63.89    7.90
  -2  -5  -6   72.59    9.80
  -2   5  -7  232.28   18.00
  -2   5  -7  253.07   15.80
  -2   5  -7  255.77   15.40
   2   5   7  272.47   15.30
  -2   5  -7  280.87   16.50
  -2   5  -7  250.47   17.00
   2   5   7  262.27   15.70
   2   5   7  259.37   15.90
   2   5   7  278.37   16.00
   2  -5   7  270.07   15.60
  -2  -5  -7  261.77   16.80
   2  -5   7  252.27   15.40
  -2  -5  -7  241.18   16.00
  -2  -5  -7  260.97   15.60
  -2  -5  -7  272.37   15.50
   2  -5   7  243.68   14.30
   2  -5   7  235.18   14.60
  -2  -5  -7  256.17   16.20
   2   5   8  181.78   13.90
   2   5   8  185.58   14.60
  -2   5  -8  179.18   14.50
  -2   5  -8  150.08   13.50
  -2   5  -8  135.99   16.00
   2   5   8  196.98   14.50
   2   5   8  162.68   14.00
  -2   5  -8  157.48   15.50
  -2   5  -8  169.28   15.10
  -2  -5  -8  180.68   14.10
   2  -5   8  175.78   14.30
   2  -5   8  189.78   14.20
  -2  -5  -8  178.88   14.80
   2  -5   8  193.68   14.30
  -2  -5  -8  188.28   14.80
  -2  -5  -8  175.48   15.50
  -2  -5  -8  157.38   14.30
  -2   5  -9   72.19   10.80
   2   5   9   69.89   12.20
  -2   5  -9   61.39   10.30
  -2   5  -9   37.70    9.50
   2   5   9   72.29   10.10
  -2   5  -9   56.59   10.00
   2   5   9   68.29   10.00
   2   5   9   54.99    9.70
  -2   5  -9   79.39    9.80
  -2  -5  -9   64.59    9.80
  -2  -5  -9   59.09   10.20
  -2  -5  -9   64.99   10.10
   2  -5   9   68.59   10.20
  -2  -5  -9   74.79   10.10
  -2  -5  -9   62.49   10.50
   2  -5   9   65.79    9.90
   2  -5   9   65.29    9.90
  -2   5 -10    7.20   10.70
  -2   5 -10   26.10    9.80
   2   5  10   11.70    9.70
  -2   5 -10   18.10   10.10
   2   5  10   23.20    9.50
  -2   5 -10   16.20    9.60
  -2   5 -10   15.70   10.20
   2   5  10    3.20    9.70
  -2  -5 -10    9.80   12.40
   2  -5  10   16.50    9.90
  -2  -5 -10   31.50   10.30
  -2  -5 -10   25.70   13.10
  -2  -5 -10   22.60   10.50
   2  -5  10   19.30    9.90
  -2   5 -11    7.10   12.00
  -2   5 -11   17.00   11.40
   2   5  11   14.30   10.80
  -2   5 -11    9.40   17.30
  -2   5 -11   10.00   11.70
  -2   5 -11    1.60   10.50
   2  -5  11   48.20   13.80
  -2  -5 -11   13.90   11.80
  -2  -5 -11   -2.90   11.80
  -2  -5 -11    4.70   11.20
  -2  -5 -11    4.50   11.50
   2  -5  11   13.60   11.40
   2   6 -10  125.69   11.30
  -2   6  10  143.09   12.10
   2   6 -10  137.29   12.10
  -2   6  10  145.79   11.70
   2   6 -10  129.89   10.70
   2   6 -10  131.59   10.80
   2   6 -10  145.39   11.50
   2  -6 -10  136.59   11.90
  -2  -6  10  137.99   11.20
  -2  -6  10  159.98   11.20
   2  -6 -10  146.19   12.40
   2  -6 -10  149.69   12.10
   2  -6 -10  140.09   12.20
   2   6  -9   14.10    9.80
  -2   6   9    1.70    8.90
   2   6  -9   -0.90    8.10
   2   6  -9   16.20    8.60
  -2   6   9    9.80   10.50
   2   6  -9   10.20    8.40
   2   6  -9    7.30    9.10
   2  -6  -9    2.90    9.40
   2  -6  -9    2.50    8.80
  -2  -6   9    9.50    8.00
   2  -6  -9   15.40    9.20
  -2  -6   9    7.10    8.50
   2  -6  -9    6.90    8.90
   2  -6  -9   15.80    9.30
  -2  -6   9   -1.80    8.20
  -2   6   8  165.28   15.80
   2   6  -8  161.88   13.80
   2   6  -8  151.28   12.40
  -2   6   8  139.29   13.70
   2   6  -8  164.58   14.70
   2   6  -8  140.49   14.20
  -2   6   8  171.28   14.40
   2   6  -8  138.59   12.20
  -2  -6   8  145.29   11.90
   2  -6  -8  149.09   10.40
  -2  -6   8  146.29    9.80
  -2  -6   8  131.79   11.40
   2  -6  -8  161.58   11.00
   2  -6  -8  166.38   14.50
   2  -6  -8  172.88   14.20
   2  -6  -8  159.78   14.50
  -2   6   7  325.27   16.90
  -2   6   7  301.07   16.20
   2   6  -7  356.06   16.30
   2   6  -7  311.47   15.40
   2   6  -7  331.47   19.10
   2   6  -7  311.37   15.60
  -2   6   7  327.07   16.20
   2   6  -7  319.07   16.60
   2   6  -7  304.97   15.10
   2  -6  -7  315.37   17.60
   2  -6  -7  317.97   16.70
  -2  -6   7  302.07   14.40
   2  -6  -7  299.87   16.40
   2  -6  -7  304.57   16.10
   2  -6  -7  281.07   16.50
  -2  -6   7  286.97   14.00
  -2  -6   7  332.77   15.10
   2   6  -6 1011.90   32.60
   2   6  -6  992.00   33.00
   2   6  -6 1032.70   32.90
   2   6  -6 1012.80   32.50
  -2   6   6  966.20   36.00
   2   6  -6 1015.80   35.20
  -2   6   6 1025.50   33.40
  -2   6   6 1032.70   33.60
  -2   6   6  971.70   33.20
   2   6  -6 1014.40   32.70
  -2  -6   6 1003.40   32.40
   2  -6  -6  996.60   33.50
   2  -6  -6 1005.10   33.50
  -2  -6   6  953.70   32.10
   2  -6  -6  945.31   33.20
  -2  -6   6 1010.40   32.50
   2  -6  -6 1004.90   33.60
   2  -6  -6 1046.70   33.90
  -2  -6   6  962.70   32.00
   2   6  -5    5.60    8.70
   2   6  -5    4.00    5.40
   2   6  -5   -1.50    5.90
  -2   6   5    5.20    6.50
   2   6  -5    9.30    5.30
  -2   6   5  -18.20    6.10
   2   6  -5   -7.40    5.80
  -2   6   5    9.50    7.10
  -2   6   5    4.50    6.40
   2  -6  -5   -5.90    6.10
   2  -6  -5    0.10    6.40
  -2  -6   5    6.10    8.10
  -2  -6   5   -1.90    5.40
   2  -6  -5    7.80   11.70
   2  -6  -5    0.30    6.20
  -2  -6   5    6.70    4.90
  -2  -6   5    5.00    4.60
  -2   6   4 1369.16   42.10
   2   6  -4 1331.07   41.20
   2   6  -4 1297.77   41.20
  -2   6   4 1338.97   41.80
   2   6  -4 1346.37   41.30
   2   6  -4 1329.37   41.20
  -2   6   4 1331.67   41.90
   2   6  -4 1345.37   42.70
  -2   6   4 1348.67   41.90
  -2  -6   4 1292.27   40.90
   2  -6  -4 1362.96   42.00
  -2  -6   4 1344.97   41.10
   2  -6  -4 1355.46   41.90
   2  -6  -4 1340.37   41.80
   2  -6  -4 1341.87   42.00
   2   6  -3  390.76   15.10
  -2   6   3  369.26   14.30
  -2   6   3  376.36   13.80
  -2   6   3  370.26   14.00
   2  -6  -3  365.06   14.20
   2  -6  -3  347.77   13.90
   2  -6  -3  355.26   13.80
   2  -6  -3  375.96   14.20
   2   6  -2  855.41   27.30
  -2   6   2  851.91   26.90
  -2   6   2  849.91   27.10
  -2   6   2  848.72   26.90
  -2   6   2  841.52   27.00
   2  -6  -2  840.72   26.90
   2  -6  -2  859.11   27.00
   2  -6  -2  860.11   26.90
   2  -6  -2  861.31   28.10
   2  -6  -2  818.22   26.80
   2   6  -1  445.86   14.80
  -2   6   1  397.66   14.50
  -2   6   1  414.96   14.60
  -2   6   1  406.46   14.40
  -2   6   1  394.36   14.40
   2  -6  -1  391.06   14.30
   2  -6  -1  412.86   16.20
  -2  -6   1  445.96   14.50
   2  -6  -1  400.56   14.30
   2  -6  -1  414.06   14.50
   2  -6  -1  418.16   14.50
  -2   6   0  203.88    9.10
  -2   6   0  208.08   11.40
  -2   6   0  212.58    9.40
  -2   6   0  209.88    9.10
  -2   6   0  204.48    9.40
   2  -6   0  205.18    9.10
   2  -6   0  196.78    9.10
   2  -6   0  212.28   11.60
   2  -6   0  207.68    8.80
   2  -6   0  210.18    9.00
   2  -6   0  203.48    9.00
  -2   6  -1  415.36   14.30
   2   6   1  388.66   13.50
  -2   6  -1  406.16   14.10
   2   6   1  394.66   13.50
   2   6   1  389.56   13.50
  -2   6  -1  419.26   14.30
  -2   6  -1  421.36   16.10
   2   6   1  375.96   16.30
   2   6   1  395.46   13.60
  -2   6  -1  402.06   14.10
  -2   6  -1  395.06   14.50
   2  -6   1  398.06   14.00
   2  -6   1  398.46   13.90
   2  -6   1  406.96   14.10
   2  -6   1  408.36   14.00
  -2  -6  -1  404.46   13.40
   2  -6   1  400.06   13.90
   2  -6   1  431.36   15.80
  -2  -6  -1  388.26   13.30
  -2  -6  -1  392.26   13.40
  -2  -6  -1  408.46   13.20
  -2  -6  -1  413.76   14.30
   2   6   2  847.12   26.60
  -2   6  -2  866.81   26.80
  -2   6  -2  832.02   27.90
   2   6   2  852.21   26.50
  -2   6  -2  852.81   26.70
  -2   6  -2  842.22   26.90
   2   6   2  847.82   26.60
  -2   6  -2  842.12   26.70
   2   6   2  825.92   26.50
  -2   6  -2  841.62   26.60
   2   6   2  857.11   26.50
  -2  -6  -2  830.52   26.50
  -2  -6  -2  853.31   26.50
   2  -6   2  851.91   26.70
   2  -6   2  821.72   26.60
   2  -6   2  842.32   26.50
  -2  -6  -2  846.52   26.50
   2  -6   2  816.22   26.60
  -2  -6  -2  861.41   26.50
   2  -6   2  865.61   28.00
   2  -6   2  830.62   26.50
  -2  -6  -2  831.22   26.40
   2   6   3  369.36   15.30
  -2   6  -3  369.76   14.00
  -2   6  -3  378.06   15.20
  -2   6  -3  370.26   14.50
   2   6   3  393.26   13.90
  -2   6  -3  371.46   16.10
  -2   6  -3  377.46   14.00
   2   6   3  393.86   14.00
   2   6   3  357.16   14.00
   2  -6   3  355.86   13.50
   2  -6   3  366.26   13.70
   2  -6   3  364.66   16.20
  -2  -6  -3  390.56   14.00
   2  -6   3  387.26   14.10
   2  -6   3  384.26   13.60
   2  -6   3  369.66   13.90
  -2  -6  -3  373.86   14.10
  -2  -6  -3  375.56   14.10
  -2  -6  -3  367.66   13.80
  -2  -6  -3  356.76   13.80
  -2   6  -4 1313.97   41.80
  -2   6  -4 1351.46   42.00
  -2   6  -4 1359.56   42.10
   2   6   4 1375.76   42.00
  -2   6  -4 1374.56   43.40
   2   6   4 1318.57   42.00
  -2  -6  -4 1356.66   42.00
   2  -6   4 1339.07   42.00
   2  -6   4 1313.67   41.80
  -2  -6  -4 1337.17   41.90
  -2  -6  -4 1341.47   42.10
   2  -6   4 1353.16   41.90
   2  -6   4 1315.77   41.60
   2  -6   4 1311.27   41.60
  -2  -6  -4 1350.16   42.20
   2  -6   4 1420.76   43.80
  -2  -6  -4 1330.67   42.00
   2   6   5  -10.20    6.10
  -2   6  -5   -0.10    6.50
   2   6   5   -2.50    6.50
  -2   6  -5    0.20    6.50
   2   6   5   -4.60    6.30
  -2   6  -5   -1.60    7.20
  -2   6  -5   -5.40    8.00
  -2   6  -5   -6.60    6.20
  -2   6  -5    5.60    6.80
  -2  -6  -5   -0.60    6.20
   2  -6   5    4.40    6.60
   2  -6   5    4.30    5.80
   2  -6   5    9.20    6.20
   2  -6   5   -9.20    5.50
  -2  -6  -5   -3.00    6.70
  -2  -6  -5   -1.80    6.40
  -2  -6  -5   -0.70    7.00
   2  -6   5    3.50    5.80
  -2  -6  -5    5.00    6.70
   2   6   6  982.90   33.70
  -2   6  -6 1039.90   34.20
   2   6   6 1010.10   33.80
  -2   6  -6 1038.40   33.90
   2   6   6 1030.50   33.90
  -2   6  -6  980.10   35.70
  -2   6  -6 1033.70   33.60
   2   6   6  998.30   33.70
  -2   6  -6  980.20   33.30
  -2   6  -6 1027.40   33.70
   2  -6   6 1026.90   33.50
  -2  -6  -6 1009.60   33.50
  -2  -6  -6 1023.60   35.60
  -2  -6  -6 1012.10   33.70
   2  -6   6  982.30   33.00
   2  -6   6  963.50   33.00
  -2  -6  -6 1029.60   34.30
  -2  -6  -6  993.90   33.90
   2  -6   6 1058.79   33.60
  -2   6  -7  319.07   17.00
  -2   6  -7  303.67   16.30
   2   6   7  325.17   17.50
  -2   6  -7  332.27   16.90
  -2   6  -7  274.37   19.30
  -2   6  -7  283.57   16.20
   2   6   7  328.17   16.70
   2   6   7  340.67   16.80
   2   6   7  306.67   16.80
  -2   6  -7  322.17   17.90
   2  -6   7  329.67   16.30
   2  -6   7  315.77   15.50
  -2  -6  -7  332.57   16.60
   2  -6   7  340.17   16.50
  -2  -6  -7  315.77   16.90
  -2  -6  -7  312.67   16.40
  -2  -6  -7  320.97   17.00
  -2  -6  -7  325.27   17.60
   2  -6   7  292.07   15.30
   2   6   8  145.29   10.70
   2   6   8  145.59   13.80
  -2   6  -8  113.79   11.60
   2   6   8  151.58   10.60
  -2   6  -8  147.29   11.50
  -2   6  -8  149.59   14.10
   2   6   8  149.39   14.20
  -2   6  -8  168.68   12.10
  -2  -6  -8  151.48   15.00
  -2  -6  -8  154.68   14.30
   2  -6   8  170.88   14.10
   2  -6   8  139.69   10.90
  -2  -6  -8  143.09   10.80
  -2  -6  -8  161.88   11.10
   2  -6   8  138.29   10.80
  -2  -6  -8  170.28   14.40
   2  -6   8  139.69   10.50
   2   6   9    5.70    9.00
   2   6   9   13.30    8.80
   2   6   9    3.80    9.20
  -2   6  -9   -9.90    8.80
  -2   6  -9    2.80   10.10
  -2   6  -9    0.40    9.50
   2   6   9   15.50    9.00
  -2   6  -9   22.70    9.50
  -2   6  -9    7.00    8.90
  -2  -6  -9    3.30    9.40
   2  -6   9    1.10    9.00
  -2  -6  -9   12.90    9.20
  -2  -6  -9   24.50    9.60
  -2  -6  -9   14.70    9.80
  -2  -6  -9    2.80    9.20
   2  -6   9   17.50    9.50
   2   6  10  178.88   16.00
  -2   6 -10  144.09   11.80
   2   6  10  135.59   12.20
   2   6  10  149.88   11.90
  -2   6 -10  133.39   12.10
  -2   6 -10  123.59   11.90
  -2   6 -10  118.59   12.00
  -2   6 -10  131.69   12.80
   2  -6  10  128.39   11.90
   2  -6  10  166.48   12.20
  -2  -6 -10  147.39   12.60
  -2  -6 -10  147.69   12.90
  -2  -6 -10  154.08   12.30
  -2  -6 -10  134.19   12.30
   2   7 -10   33.50    9.50
   2   7 -10   28.00    9.20
   2   7 -10   44.00   10.20
   2   7 -10   38.10   10.80
  -2   7  10   56.69   10.10
  -2   7  10   36.80   10.10
   2   7 -10   44.10    9.20
   2  -7 -10   52.79   10.30
   2  -7 -10   53.09   10.50
  -2  -7  10   20.30    9.80
   2  -7 -10   40.90   10.70
   2   7  -9   -4.60    8.30
   2   7  -9   17.50    9.50
   2   7  -9   -5.30    8.80
  -2   7   9   13.70    9.00
  -2   7   9   13.10    8.90
   2   7  -9  -13.10    8.30
  -2  -7   9    5.20    8.20
   2  -7  -9    4.80    9.30
   2  -7  -9    5.00    9.20
   2  -7  -9  -13.90    8.90
   2  -7  -9   -8.80    9.40
   2  -7  -9    0.40    8.80
  -2  -7   9    0.90   14.50
   2   7  -8   31.30    7.70
   2   7  -8   24.10    8.80
   2   7  -8   23.80   10.00
  -2   7   8   20.30   10.20
   2   7  -8    5.90    8.30
  -2   7   8   25.00    8.20
   2   7  -8   13.70    8.20
   2   7  -8    6.70    7.50
   2  -7  -8   25.20    9.70
   2  -7  -8    3.60    8.10
  -2  -7   8   16.80    7.80
   2  -7  -8   16.00    8.60
   2  -7  -8   14.40    8.40
  -2  -7   8   13.60    6.80
  -2  -7   8   20.40    7.20
  -2  -7   8   15.50    7.80
  -2   7   7  184.78   13.80
   2   7  -7  164.38   13.80
  -2   7   7  138.09   13.20
   2   7  -7  161.88   13.00
  -2   7   7  171.58   10.60
   2   7  -7  156.08   11.80
  -2   7   7  159.88   13.40
   2   7  -7  150.78   12.30
   2   7  -7  150.28   12.20
   2   7  -7  155.68   16.00
   2  -7  -7  165.18   14.80
   2  -7  -7  153.38   13.90
  -2  -7   7  166.48   11.20
  -2  -7   7  156.78   12.00
  -2  -7   7  167.78   12.20
   2  -7  -7  162.38   13.30
   2  -7  -7  150.38   13.70
  -2  -7   7  149.29   10.60
   2  -7  -7  153.78   13.40
  -2   7   6   -1.90    8.00
  -2   7   6    2.70    8.00
   2   7  -6   -1.50    7.40
   2   7  -6    5.00    7.40
   2   7  -6   25.30    6.90
   2   7  -6   11.10    6.80
  -2   7   6   -4.90    7.50
   2   7  -6   13.10    7.00
   2   7  -6   -5.30    8.80
  -2   7   6   -0.20    8.30
  -2  -7   6   -0.70    5.50
  -2  -7   6    1.80    5.70
   2  -7  -6    6.90    7.60
  -2  -7   6    8.10   10.60
   2  -7  -6   -6.10    7.50
   2  -7  -6    2.20    7.90
  -2  -7   6   -3.90    6.90
   2  -7  -6   -0.30    8.40
   2  -7  -6   -3.10    7.40
  -2   7   5   32.20    7.40
  -2   7   5   43.90    7.20
  -2   7   5   50.79    7.10
   2   7  -5   27.40    6.10
   2   7  -5   50.69    6.50
   2   7  -5   35.50    8.10
  -2   7   5   48.20    7.50
   2   7  -5   29.20    6.40
   2  -7  -5   28.40    7.90
  -2  -7   5   35.10    6.10
   2  -7  -5   29.80    7.00
   2  -7  -5   47.50    7.90
  -2  -7   5   42.20    5.80
   2  -7  -5   36.00    6.90
  -2  -7   5   37.00    6.00
  -2  -7   5   36.80    5.10
   2  -7  -5   50.59    7.40
  -2   7   4   19.00    6.10
  -2   7   4    4.30    5.80
  -2   7   4   10.00    5.60
   2   7  -4   20.60    4.60
   2   7  -4   11.10    6.60
  -2   7   4   13.70    5.70
   2  -7  -4    8.60    5.90
   2  -7  -4   10.20    5.70
   2  -7  -4    8.40    5.80
   2  -7  -4    3.20    6.20
   2   7  -3  265.27   12.60
  -2   7   3  259.07   11.90
  -2   7   3  240.98   11.30
  -2   7   3  242.48   12.10
  -2   7   3  249.28   11.30
   2  -7  -3  250.07   11.30
   2  -7  -3  256.97   11.60
   2  -7  -3  246.38   11.30
   2  -7  -3  239.88   11.60
  -2   7   2  345.87   14.40
  -2   7   2  331.77   13.00
  -2   7   2  325.27   13.00
   2   7  -2  365.76   13.90
  -2   7   2  323.87   13.20
   2  -7  -2  328.37   12.70
  -2  -7   2  343.57   13.80
   2  -7  -2  344.57   14.90
   2  -7  -2  335.07   13.10
   2  -7  -2  341.17   13.10
   2  -7  -2  341.37   13.00
  -2   7   1   -3.70    4.30
   2   7  -1    7.20    4.40
  -2   7   1    1.10    4.10
  -2   7   1    1.80    4.20
  -2   7   1    7.20    4.50
  -2  -7   1    2.30    4.20
   2  -7  -1    5.20    3.90
   2  -7  -1    8.70    4.20
   2  -7  -1   -2.80    4.00
   2  -7  -1   -0.60    3.80
   2  -7  -1    6.40    5.50
  -2   7   0   -9.40    4.10
  -2   7   0    0.50    4.20
  -2   7   0   -9.40    5.40
  -2   7   0   -2.30    4.10
   2   7   0    3.30    4.10
  -2   7   0   -8.20    4.10
   2  -7   0   -8.30    3.80
   2  -7   0    4.30    4.00
   2  -7   0   -0.20    4.30
   2  -7   0   -3.40    4.10
   2  -7   0   -2.00    3.80
   2  -7   0   -2.10    5.60
  -2  -7   0   17.70    4.30
  -2   7  -1    6.70    4.30
  -2   7  -1   -7.00    4.00
  -2   7  -1   -0.30    5.60
  -2   7  -1    7.90    4.60
  -2   7  -1   10.00    4.60
   2   7   1    3.90    3.30
  -2   7  -1    3.10    4.40
   2   7   1   -1.60    3.40
   2   7   1   -2.80    6.00
   2   7   1    3.00    3.50
   2  -7   1    9.60    3.90
  -2  -7  -1   -0.50    3.20
   2  -7   1   -4.60    5.60
  -2  -7  -1    0.10    3.10
   2  -7   1    3.90    3.90
  -2  -7  -1    0.40    3.30
  -2  -7  -1   -0.20    4.40
   2  -7   1    4.30    3.80
   2  -7   1   -3.50    3.60
  -2  -7  -1   -2.00    3.20
   2  -7   1    2.20    4.10
  -2   7  -2  344.87   15.20
  -2   7  -2  347.57   12.90
  -2   7  -2  331.87   13.00
  -2   7  -2  322.27   12.70
   2   7   2  327.87   12.40
   2   7   2  333.57   12.60
   2   7   2  324.27   12.50
  -2   7  -2  325.17   13.30
   2   7   2  347.77   13.50
  -2   7  -2  341.17   14.10
   2  -7   2  350.56   14.90
   2  -7   2  337.27   12.50
   2  -7   2  345.67   12.60
   2  -7   2  337.97   12.80
  -2  -7  -2  339.67   12.40
   2  -7   2  323.97   12.40
  -2  -7  -2  349.67   12.50
  -2  -7  -2  330.57   12.30
  -2  -7  -2  329.97   12.40
  -2   7  -3  219.38   11.20
   2   7   3  244.98   11.00
  -2   7  -3  224.48   11.00
  -2   7  -3  242.18   11.50
  -2   7  -3  247.78   13.30
   2   7   3  217.28   10.70
   2   7   3  240.88   10.60
  -2   7  -3  233.68   10.90
  -2   7  -3  240.48   11.00
   2   7   3  225.98   10.90
   2  -7   3  240.48   11.00
  -2  -7  -3  230.08   10.90
   2  -7   3  232.28   10.40
  -2  -7  -3  234.58   10.70
  -2  -7  -3  216.68   10.50
  -2  -7  -3  234.88   10.70
   2  -7   3  231.08   10.40
   2  -7   3  202.98   21.30
  -2  -7  -3  233.28   10.70
   2  -7   3  231.18   10.10
  -2   7  -4    9.20    5.70
   2   7   4    9.50    5.60
   2   7   4   16.30    5.60
  -2   7  -4   18.70    5.90
  -2   7  -4    8.10    5.60
   2   7   4   12.90    5.70
  -2   7  -4    6.30    6.10
  -2   7  -4    5.70    6.60
  -2  -7  -4   22.00    6.20
   2  -7   4    3.50    7.50
   2  -7   4   20.20    5.10
  -2  -7  -4    9.40    5.70
  -2  -7  -4    3.40    5.70
  -2  -7  -4    3.70    5.40
   2  -7   4   15.10    5.70
   2  -7   4   -0.40    4.80
   2  -7   4   16.90    5.70
  -2   7  -5   36.20    8.00
   2   7   5   36.80    7.20
   2   7   5   48.50    7.10
  -2   7  -5   39.30    6.90
  -2   7  -5   32.30    7.30
  -2   7  -5   51.09    7.70
  -2   7  -5   32.90    8.80
   2   7   5   33.20    7.20
  -2   7  -5   47.40    7.60
  -2  -7  -5   40.00    7.70
  -2  -7  -5   45.50    7.40
   2  -7   5   41.30    7.00
   2  -7   5   40.00    6.10
  -2  -7  -5   48.90    7.10
  -2  -7  -5   45.80    7.20
  -2  -7  -5   34.90    6.80
   2  -7   5   46.00    7.20
   2  -7   5   39.20    6.30
   2  -7   5   29.40    6.40
   2   7   6    1.50    7.90
  -2   7  -6    1.10    8.00
  -2   7  -6   10.80    7.80
  -2   7  -6    2.00    8.70
  -2   7  -6    1.70    8.30
  -2   7  -6    4.70    9.40
   2   7   6   16.20    7.90
   2   7   6    7.70    8.00
  -2   7  -6    8.80    7.70
   2   7   6    9.50    7.70
  -2  -7  -6   10.50    7.60
  -2  -7  -6    7.90    7.50
   2  -7   6   16.60    6.90
  -2  -7  -6    2.40    8.10
  -2  -7  -6    3.70    8.00
   2  -7   6    4.80    8.10
  -2  -7  -6   -0.10    8.60
   2  -7   6    2.00    6.70
   2  -7   6    3.60    7.30
   2   7   7  172.88   13.80
  -2   7  -7  176.08   15.20
   2   7   7  151.08   13.90
   2   7   7  154.28   13.80
  -2   7  -7  160.58   13.10
  -2   7  -7  159.68   14.00
  -2   7  -7  161.28   13.20
  -2   7  -7  147.39   16.30
  -2   7  -7  163.98   13.80
   2  -7   7  155.38   12.40
  -2  -7  -7  155.08   14.00
  -2  -7  -7  149.49   11.10
   2  -7   7  159.48   12.30
   2  -7   7  160.88   11.60
  -2  -7  -7  170.68   14.20
  -2  -7  -7  144.49   13.30
   2  -7   7  146.89   13.00
  -2  -7  -7  151.38   13.60
  -2   7  -8   22.60   14.30
   2   7   8    7.90    8.50
   2   7   8    9.90    8.70
  -2   7  -8   19.00    9.60
   2   7   8   28.00    8.50
  -2   7  -8    1.10    9.70
  -2   7  -8   11.70    8.50
   2   7   8   33.40    8.50
  -2  -7  -8   13.20    8.70
  -2  -7  -8    6.30    8.90
  -2  -7  -8   -0.40    8.40
   2  -7   8   28.70    8.90
   2  -7   8    7.60    7.90
   2  -7   8   24.10    8.50
   2  -7   8   20.30    7.90
  -2  -7  -8   22.90    9.00
  -2  -7  -8   -5.00   11.60
  -2   7  -9  -13.10    9.50
  -2   7  -9    7.50    8.60
   2   7   9    8.20    8.90
  -2   7  -9    1.40   10.20
   2   7   9   -2.50    8.80
  -2   7  -9   -7.20    9.30
   2   7   9   -3.00    9.10
   2   7   9    3.70    9.00
  -2  -7  -9    1.40   10.20
  -2  -7  -9  -12.50    9.40
  -2  -7  -9   -9.40    9.50
  -2  -7  -9   -2.00    9.30
   2  -7   9    2.80    9.60
   2  -7   9   -0.40    9.00
  -2   7 -10   31.00   10.60
   2   7  10   51.89   10.40
   2   7  10   29.20   10.00
  -2   7 -10   47.80   10.10
  -2   7 -10   40.80   10.60
  -2   7 -10   42.00   10.10
  -2   7 -10   38.50   11.40
  -2  -7 -10   46.70   10.90
   2  -7  10   27.50   10.20
   2  -7  10   42.50   10.70
  -2  -7 -10   60.39   11.00
  -2  -7 -10   48.30   10.70
  -2  -7 -10   31.10   11.00
   2   8 -10  186.98   15.80
   2   8 -10  169.78   13.80
   2   8 -10  181.98   14.90
   2   8 -10  198.68   16.50
  -2   8  10  186.18   17.30
  -2   8  10  199.08   17.00
   2  -8 -10  224.98   18.40
  -2  -8  10  197.08   16.50
   2  -8 -10  219.38   17.60
  -2  -8  10  247.18   15.80
   2  -8 -10  205.98   18.00
   2  -8 -10  213.88   17.10
  -2   8   9   19.90    9.50
   2   8  -9   15.80    8.10
   2   8  -9   10.90   10.40
   2   8  -9   14.30    8.40
   2   8  -9   12.00    8.50
   2   8  -9    5.60    9.20
   2  -8  -9   24.50    9.50
   2  -8  -9   32.00    9.70
   2  -8  -9   16.50    9.80
  -2  -8   9   21.90   10.30
   2  -8  -9   22.50    9.20
  -2  -8   9   -2.10    8.60
  -2   8   8  488.85   20.90
   2   8  -8  529.05   20.90
   2   8  -8  493.75   19.90
  -2   8   8  478.95   20.70
   2   8  -8  491.35   19.40
   2   8  -8  454.65   19.60
   2   8  -8  463.45   23.10
   2   8  -8  483.45   20.90
  -2  -8   8  485.75   19.60
   2  -8  -8  484.85   20.60
   2  -8  -8  530.55   21.50
  -2  -8   8  509.05   24.90
   2  -8  -8  500.25   21.40
   2  -8  -8  470.95   21.10
  -2  -8   8  464.95   24.50
   2  -8  -8  520.65   22.00
  -2  -8   8  452.75   18.80
   2   8  -7   17.10    7.80
  -2   8   7   24.20    8.20
   2   8  -7   26.60    7.00
  -2   8   7   41.40    7.90
   2   8  -7   41.90    8.10
  -2   8   7   37.10    7.90
   2   8  -7   20.90    7.30
   2   8  -7   28.50    9.30
   2   8  -7   27.20    7.10
  -2   8   7   32.40    8.10
  -2  -8   7   30.10    7.20
   2  -8  -7   28.70    8.10
   2  -8  -7   28.90    8.80
   2  -8  -7   24.80    7.80
   2  -8  -7   10.80    8.00
  -2  -8   7   35.80    6.90
   2  -8  -7   25.50    8.10
  -2  -8   7   24.90    6.00
  -2  -8   7   37.30    6.40
  -2   8   6  281.97   16.10
  -2   8   6  269.37   16.00
  -2   8   6  260.27   15.40
   2   8  -6  258.07   14.70
   2   8  -6  269.57   13.40
   2   8  -6  248.08   17.50
  -2   8   6  273.57   15.80
   2   8  -6  279.47   14.00
   2   8  -6  267.37   15.30
   2  -8  -6  267.87   15.90
   2  -8  -6  251.37   15.40
   2  -8  -6  250.87   15.50
  -2  -8   6  265.67   12.30
  -2  -8   6  269.97   13.40
  -2  -8   6  258.67   13.70
   2  -8  -6  275.27   16.60
   2  -8  -6  275.87   15.80
  -2  -8   6  254.37   12.60
   2   8  -5   11.00    8.40
  -2   8   5    0.50    7.20
  -2   8   5   -3.70    6.90
   2   8  -5   10.20    6.10
  -2   8   5    3.50    7.10
   2   8  -5    5.60    5.90
   2   8  -5   -5.00    6.30
  -2   8   5   -2.30    7.20
   2   8  -5   -1.60    6.50
   2  -8  -5    2.60    7.10
   2  -8  -5   -3.00    7.60
   2  -8  -5    5.60    7.10
   2  -8  -5   17.60    7.00
   2  -8  -5    8.20    7.20
  -2  -8   5    7.60    5.70
  -2   8   4  794.52   27.40
  -2   8   4  842.62   27.70
  -2   8   4  819.42   27.30
   2   8  -4  821.02   28.60
  -2   8   4  857.71   27.60
   2  -8  -4  804.72   27.30
   2  -8  -4  812.92   27.60
   2  -8  -4  803.12   27.20
   2  -8  -4  836.02   27.50
  -2   8   3   -3.40    5.10
  -2   8   3    4.00    5.70
  -2   8   3    5.90    5.20
   2   8  -3   19.30    6.10
  -2   8   3   -0.50    5.50
   2  -8  -3   -2.60    5.40
   2  -8  -3    9.70    5.10
   2  -8  -3    4.60    5.40
   2  -8  -3    4.70    5.10
  -2   8   2 2716.23   83.59
  -2   8   2 2759.32   83.69
   2   8  -2 2763.32   83.99
  -2   8   2 2812.12   84.09
  -2   8   2 2747.53   83.79
   2  -8  -2 2681.63   83.59
   2  -8  -2 2760.92   83.69
   2  -8  -2 2690.23   83.69
  -2  -8   2 2829.92   84.09
   2  -8  -2 2843.92   84.69
   2  -8  -2 2756.72   83.79
   2   8  -1  462.05   16.60
  -2   8   1  471.75   16.20
  -2   8   1  408.56   20.50
  -2   8   1  445.96   15.90
  -2   8   1  463.95   17.40
   2  -8  -1  441.56   15.90
   2  -8  -1  472.75   16.10
   2  -8  -1  463.95   18.30
   2  -8  -1  454.05   16.10
  -2  -8   1  466.45   16.40
   2  -8  -1  433.86   15.90
  -2   8   0  549.65   18.90
  -2   8   0  566.04   19.00
  -2   8   0  555.34   18.80
  -2   8   0  579.24   19.50
   2   8   0  563.94   19.20
  -2   8   0  578.94   20.60
   2  -8   0  548.05   18.70
   2  -8   0  552.54   18.80
   2  -8   0  564.04   18.90
   2  -8   0  573.14   20.80
   2  -8   0  544.25   18.80
  -2  -8   0  587.54   19.30
   2  -8   0  565.84   18.90
  -2   8  -1  460.45   15.80
  -2   8  -1  444.66   16.10
   2   8   1  436.86   15.00
  -2   8  -1  446.66   16.00
   2   8   1  436.46   15.00
  -2   8  -1  376.86   19.70
   2   8   1  459.85   15.10
  -2   8  -1  442.36   15.60
  -2   8  -1  475.55   17.80
   2  -8   1  441.36   15.40
  -2  -8  -1  464.45   16.20
   2  -8   1  428.66   15.20
  -2  -8  -1  446.46   14.80
  -2  -8  -1  436.36   14.80
  -2  -8  -1  418.56   14.80
  -2  -8  -1  438.26   14.90
   2  -8   1  436.16   15.60
   2  -8   1  464.45   17.70
   2  -8   1  436.76   15.50
  -2   8  -2 2776.62   83.09
  -2   8  -2 2790.12   82.99
   2   8   2 2715.13   82.79
  -2   8  -2 2859.91   84.09
   2   8   2 2709.23   82.89
  -2   8  -2 2782.32   82.89
  -2   8  -2 2736.53   82.99
  -2   8  -2 2741.83   82.79
   2   8   2 2723.83   82.69
   2   8   2 2697.03   82.79
  -2  -8  -2 2651.14   82.69
  -2  -8  -2 2727.03   83.29
   2  -8   2 2668.13   82.69
  -2  -8  -2 2665.43   82.79
   2  -8   2 2700.33   82.79
  -2  -8  -2 2743.03   82.69
   2  -8   2 2833.12   83.99
   2  -8   2 2739.53   82.79
  -2   8  -3    5.30    5.80
   2   8   3   -1.00    4.90
  -2   8  -3   17.30    5.20
  -2   8  -3    5.30    7.00
  -2   8  -3    5.20    5.30
   2   8   3    5.50    5.10
  -2   8  -3   -0.60    5.40
   2   8   3   12.40    5.30
   2   8   3   13.00    5.20
  -2   8  -3   11.30    5.50
  -2  -8  -3    3.80    4.80
   2  -8   3    3.80    6.90
  -2  -8  -3   -0.50    5.10
   2  -8   3   10.00    4.80
   2  -8   3   14.50    5.20
  -2  -8  -3    9.70    4.90
  -2  -8  -3   -2.20    5.10
   2  -8   3    6.10    4.60
  -2  -8  -3   -1.90    4.60
  -2   8  -4  831.32   29.20
   2   8   4  828.92   27.20
   2   8   4  810.42   27.10
  -2   8  -4  815.62   27.10
   2   8   4  795.62   27.10
  -2   8  -4  814.12   26.90
  -2   8  -4  817.62   27.10
  -2   8  -4  831.62   27.00
  -2   8  -4  852.11   27.50
   2   8   4  822.52   27.10
  -2  -8  -4  806.62   26.90
  -2  -8  -4  809.92   27.10
  -2  -8  -4  823.22   27.20
   2  -8   4  774.32   27.30
  -2  -8  -4  798.72   26.90
  -2  -8  -4  803.52   27.30
   2  -8   4  826.02   27.00
   2  -8   4  779.42   26.60
   2  -8   4  845.62   29.50
  -2   8  -5   -2.80    7.60
   2   8   5   -2.80    6.70
  -2   8  -5    2.20    8.00
  -2   8  -5   12.60    8.90
  -2   8  -5    6.20    7.00
   2   8   5    3.40    7.00
  -2   8  -5    7.70    8.20
  -2   8  -5    4.60    7.20
  -2  -8  -5    6.00    7.60
  -2  -8  -5    3.30    6.80
   2  -8   5    0.70    6.10
   2  -8   5    7.60    6.70
  -2  -8  -5   16.70    7.40
  -2  -8  -5    3.80    7.10
   2  -8   5   20.50    6.30
   2  -8   5   13.80    6.90
  -2  -8  -5   -0.20    6.60
  -2   8  -6  260.87   15.10
  -2   8  -6  258.87   18.50
  -2   8  -6  268.17   15.60
  -2   8  -6  307.57   16.10
   2   8   6  256.97   15.50
   2   8   6  280.77   16.10
  -2   8  -6  281.17   17.00
   2   8   6  290.97   15.70
  -2   8  -6  270.87   15.30
  -2  -8  -6  279.47   16.70
   2  -8   6  252.47   14.20
   2  -8   6  277.87   15.40
  -2  -8  -6  256.37   16.30
  -2  -8  -6  274.67   15.70
   2  -8   6  269.87   15.10
   2  -8   6  243.98   14.00
  -2  -8  -6  289.97   15.30
  -2  -8  -6  260.27   15.50
  -2   8  -7   13.70    7.90
   2   8   7   32.90    8.20
  -2   8  -7   13.50    8.60
  -2   8  -7   16.80    9.30
   2   8   7   33.00    8.00
  -2   8  -7   29.00    8.30
   2   8   7   40.10   10.50
  -2   8  -7   15.10    8.10
  -2   8  -7   19.60    9.10
   2   8   7   30.40    8.10
   2  -8   7   31.70   10.70
  -2  -8  -7   20.50    8.40
  -2  -8  -7   32.60    8.80
   2  -8   7   26.30    7.80
  -2  -8  -7   37.90    8.10
   2  -8   7   24.60    7.30
  -2  -8  -7   16.20    8.40
   2  -8   7   21.70    7.10
  -2  -8  -7   33.70    8.10
  -2   8  -8  464.85   23.70
  -2   8  -8  484.05   20.90
  -2   8  -8  464.35   20.50
   2   8   8  498.65   21.00
   2   8   8  505.45   22.30
   2   8   8  490.75   20.90
  -2   8  -8  491.55   21.20
  -2   8  -8  494.75   22.10
   2   8   8  513.25   21.10
   2  -8   8  470.15   20.10
   2  -8   8  488.25   20.00
  -2  -8  -8  478.45   29.40
   2  -8   8  448.96   20.30
  -2  -8  -8  485.65   21.00
  -2  -8  -8  469.65   21.40
  -2  -8  -8  500.95   20.90
  -2  -8  -8  492.75   21.40
   2  -8   8  505.35   20.80
  -2   8  -9   -0.80    9.30
  -2   8  -9    9.20   10.60
   2   8   9   15.50    9.50
  -2   8  -9   34.20    9.70
   2   8   9   19.20    9.80
   2   8   9   22.40    9.30
  -2   8  -9   20.20    9.00
   2   8   9   19.50    9.30
   2  -8   9   13.20    9.60
  -2  -8  -9   23.30    9.50
  -2  -8  -9   38.90   10.20
   2  -8   9    3.80    9.00
  -2  -8  -9   23.10    9.80
  -2  -8  -9   21.70   10.00
   2   8  10  194.28   17.30
  -2   8 -10  201.78   17.30
  -2   8 -10  185.18   16.40
   2   8  10  197.58   17.40
  -2   8 -10  195.68   16.40
   2   8  10  242.68   17.70
  -2   8 -10  215.08   16.90
  -2   8 -10  215.98   19.20
  -2  -8 -10  239.58   18.10
   2  -8  10  221.18   17.20
   2  -8  10  189.18   16.40
  -2  -8 -10  183.68   13.90
  -2  -8 -10  219.98   18.30
   2   9 -10   20.30    9.00
   2   9 -10   24.00    9.70
   2   9 -10   34.20   11.00
  -2   9  10   12.90   11.10
  -2   9  10    5.20    9.90
   2   9 -10    9.70   10.20
   2   9 -10    8.90   14.50
  -2  -9  10   23.50    9.30
   2  -9 -10    7.50   10.90
   2  -9 -10    7.40   10.60
   2  -9 -10   12.60   10.50
   2  -9 -10    7.70   16.20
   2   9  -9   22.00    9.20
   2   9  -9    7.60    8.20
  -2   9   9   16.70    9.50
   2   9  -9   25.20   16.90
   2   9  -9    5.40    8.20
   2   9  -9   22.00    9.10
   2  -9  -9   18.40    9.90
   2  -9  -9   50.99   10.10
   2  -9  -9   10.00    9.70
  -2  -9   9    5.30    8.80
   2  -9  -9    7.80   11.90
  -2  -9   9    0.40    8.20
  -2   9   8  -10.70    8.70
   2   9  -8   -3.90    7.70
   2   9  -8   -9.40    7.60
   2   9  -8    0.10    8.20
  -2   9   8   -1.90    8.80
  -2   9   8  -11.00    8.50
   2   9  -8    0.10    8.80
   2   9  -8  -10.10    9.70
   2  -9  -8   -7.60    8.40
   2  -9  -8   10.20    8.70
   2  -9  -8    6.30    8.90
   2  -9  -8   -2.70    9.30
   2  -9  -8    1.10   10.00
  -2  -9   8   -4.00    6.60
  -2  -9   8   11.30    8.00
  -2  -9   8   -7.10    7.40
  -2   9   7   55.49    8.60
  -2   9   7   43.30    8.50
  -2   9   7   49.30    8.80
  -2   9   7   50.69    8.80
   2   9  -7   67.89    8.60
   2   9  -7   38.90    9.70
   2   9  -7   67.79    8.20
   2   9  -7   44.10    7.60
   2   9  -7   48.90    7.50
   2   9  -7   56.39    7.40
  -2  -9   7   58.79    6.60
   2  -9  -7   42.30    8.70
  -2  -9   7   60.79    6.80
  -2  -9   7   62.99    7.70
  -2  -9   7   52.99    7.30
   2  -9  -7   42.40    8.50
   2  -9  -7   57.09    8.80
   2  -9  -7   58.79    9.40
   2  -9  -7   41.40    8.50
  -2   9   6  281.77   16.10
   2   9  -6  257.77   13.60
  -2   9   6  272.27   15.80
   2   9  -6  282.57   14.70
   2   9  -6  292.87   15.20
  -2   9   6  280.67   16.00
   2   9  -6  269.07   18.20
   2   9  -6  305.27   14.00
  -2   9   6  276.87   15.90
   2  -9  -6  272.17   15.50
  -2  -9   6  249.97   12.20
   2  -9  -6  249.58   15.70
   2  -9  -6  276.07   16.90
   2  -9  -6  282.07   15.90
   2  -9  -6  291.47   16.00
   2   9  -5   45.20    7.30
  -2   9   5   45.20    8.40
   2   9  -5   44.00    6.70
  -2   9   5   37.70    8.00
  -2   9   5   46.50    8.20
   2   9  -5   47.10    6.60
   2   9  -5   37.30    9.00
  -2   9   5   42.50    7.70
   2  -9  -5   44.70    8.00
   2  -9  -5   48.70    8.50
   2  -9  -5   45.00    8.20
   2  -9  -5   40.80    7.60
   2  -9  -5   36.60    7.60
  -2   9   4  348.57   16.00
  -2   9   4  351.56   15.70
  -2   9   4  345.37   15.60
  -2   9   4  352.36   16.20
   2   9  -4  369.96   17.20
   2  -9  -4  360.06   16.00
   2  -9  -4  335.57   15.40
   2  -9  -4  357.46   15.90
   2  -9  -4  361.16   15.30
   2   9  -3  477.15   18.60
  -2   9   3  442.46   17.30
  -2   9   3  460.25   17.50
  -2   9   3  457.95   17.50
  -2   9   3  457.85   17.40
   2  -9  -3  460.25   17.40
   2  -9  -3  447.96   16.90
   2  -9  -3  470.45   19.50
   2  -9  -3  461.85   17.40
   2  -9  -3  455.45   17.10
  -2   9   2  263.47   11.90
   2   9  -2  273.37   13.10
  -2   9   2  246.18   12.00
  -2   9   2  254.57   11.90
  -2   9   2  244.48   12.20
   2  -9  -2  258.07   11.90
   2  -9  -2  257.27   16.50
   2  -9  -2  253.87   11.40
   2  -9  -2  261.37   11.30
   2  -9  -2  247.98   11.90
  -2  -9   2  262.97   12.80
   2   9  -1   50.39    6.00
  -2   9   1   59.19    5.70
  -2   9   1   50.79    5.40
  -2   9   1   47.50    5.60
  -2   9   1   50.59    5.60
  -2  -9   1   55.89    5.80
   2  -9  -1   47.20    5.40
   2  -9  -1   50.09    5.20
   2  -9  -1   46.30    7.30
   2  -9  -1   49.20    5.40
   2  -9  -1   45.80    5.20
  -2   9   0    6.30    4.80
  -2   9   0   -2.50    5.00
  -2   9   0   -8.80    5.10
   2   9   0    0.00    5.20
  -2   9   0    5.80    6.40
  -2   9   0    4.80    4.90
  -2  -9   0    4.90    5.30
   2  -9   0    1.20    4.30
   2  -9   0   -5.60    4.60
   2  -9   0   -3.40    6.30
   2  -9   0   -6.40    4.80
   2  -9   0   -8.00    4.80
   2  -9   0    7.90    4.40
  -2   9  -1   61.69    5.70
  -2   9  -1   56.49    5.70
  -2   9  -1   43.90    7.30
   2   9   1   49.40    4.50
   2   9   1   46.40    9.10
  -2   9  -1   56.59    5.70
  -2   9  -1   54.79    5.50
   2   9   1   56.49    4.70
   2   9   1   54.69    4.80
  -2   9  -1   51.79    6.30
   2  -9   1   48.60    5.20
  -2  -9  -1   51.59    4.50
   2  -9   1   42.20    4.90
   2  -9   1   50.49    5.00
  -2  -9  -1   50.49    5.90
  -2  -9  -1   47.50    4.30
  -2  -9  -1   51.49    4.40
   2  -9   1   55.69    7.10
  -2  -9  -1   46.60    4.30
   2   9   2  239.58   11.20
  -2   9  -2  259.87   11.60
  -2   9  -2  272.97   14.60
  -2   9  -2  253.07   11.90
   2   9   2  258.37   11.00
  -2   9  -2  266.87   11.70
  -2   9  -2  257.57   12.50
   2   9   2  243.98   11.20
  -2   9  -2  266.57   11.60
   2   9   2  253.67   11.10
  -2  -9  -2  246.38   10.70
   2  -9   2  240.88   11.10
   2  -9   2  262.07   11.10
  -2  -9  -2  251.77   11.00
  -2  -9  -2  258.57   10.70
   2  -9   2  243.98   11.40
   2  -9   2  270.77   14.10
  -2  -9  -2  257.57   12.90
   2   9   3  467.95   16.70
  -2   9  -3  471.55   21.40
  -2   9  -3  430.66   16.50
   2   9   3  454.85   16.50
   2   9   3  460.65   16.90
  -2   9  -3  444.86   17.00
  -2   9  -3  430.56   16.70
   2   9   3  447.06   16.50
  -2   9  -3  420.06   18.80
  -2   9  -3  436.76   16.70
   2  -9   3  457.45   19.20
  -2  -9  -3  454.15   16.30
  -2  -9  -3  449.76   16.50
   2  -9   3  427.36   16.20
   2  -9   3  414.06   16.40
   2  -9   3  439.06   16.10
  -2  -9  -3  448.56   16.50
  -2  -9  -3  453.95   16.50
   2   9   4  335.57   15.20
  -2   9  -4  338.97   15.20
  -2   9  -4  370.36   18.30
  -2   9  -4  371.16   16.30
  -2   9  -4  349.57   15.70
  -2   9  -4  360.96   15.20
  -2   9  -4  366.86   15.20
   2   9   4  330.67   15.40
   2   9   4  347.97   15.20
   2   9   4  360.46   15.50
  -2  -9  -4  349.17   15.20
   2  -9   4  344.77   14.40
   2  -9   4  365.66   18.60
  -2  -9  -4  355.76   15.20
  -2  -9  -4  338.37   14.80
   2  -9   4  346.27   15.20
   2  -9   4  338.57   14.30
  -2  -9  -4  345.57   15.60
  -2  -9  -4  328.87   15.00
   2   9   5   51.49    7.80
  -2   9  -5   35.70    7.50
  -2   9  -5   47.00    7.90
   2   9   5   47.60    7.90
  -2   9  -5   54.79    8.20
  -2   9  -5   64.19    8.10
  -2   9  -5   45.60    9.60
  -2   9  -5   49.10    8.90
   2   9   5   44.30    8.00
  -2  -9  -5   47.50    8.00
   2  -9   5   42.60    7.60
   2  -9   5   55.79    6.90
  -2  -9  -5   43.50    7.60
  -2  -9  -5   60.79    7.90
  -2  -9  -5   48.20    7.40
  -2  -9  -5   46.60    8.40
   2  -9   5   43.00    6.90
  -2   9  -6  327.97   21.50
  -2   9  -6  275.77   16.00
  -2   9  -6  264.37   15.50
   2   9   6  292.37   15.90
   2   9   6  288.57   15.40
   2   9   6  285.07   15.90
  -2   9  -6  242.18   18.60
  -2   9  -6  247.18   14.80
  -2   9  -6  274.97   17.00
  -2  -9  -6  293.77   16.10
   2  -9   6  261.57   14.00
   2  -9   6  211.28   14.40
  -2  -9  -6  301.17   15.60
  -2  -9  -6  258.87   14.90
  -2  -9  -6  261.37   15.20
  -2  -9  -6  265.87   16.50
   2  -9   6  261.37   15.00
   2  -9   6  263.37   13.90
  -2   9  -7   35.20   17.10
  -2   9  -7   60.49    8.70
  -2   9  -7   58.09    9.90
   2   9   7   54.79    8.70
  -2   9  -7   53.09    8.90
   2   9   7   52.89    8.70
  -2   9  -7   63.09    9.20
  -2   9  -7   50.99    8.30
   2   9   7   58.99    9.00
   2   9   7   63.89    8.80
  -2  -9  -7   55.69    8.80
  -2  -9  -7   50.19    9.10
  -2  -9  -7   57.09    8.90
   2  -9   7   56.59    8.40
   2  -9   7   63.69    7.80
  -2  -9  -7   47.80    9.30
   2  -9   7   59.79    8.90
   2   9   8   -1.50    8.40
   2   9   8   13.10    8.70
   2   9   8    4.00    9.10
  -2   9  -8  -12.30   10.00
  -2   9  -8   11.10    9.40
  -2   9  -8   -6.70    8.50
  -2   9  -8   -7.10   11.30
  -2   9  -8  -12.00    8.80
   2   9   8    2.00    8.70
   2  -9   8   -6.20    9.00
  -2  -9  -8   -7.30    8.60
   2  -9   8    1.90    8.70
  -2  -9  -8   -8.10    8.90
  -2  -9  -8   -8.70    9.30
   2  -9   8    6.20    8.20
  -2  -9  -8    9.10    9.10
   2  -9   8   -5.90    8.90
  -2   9  -9   21.40    9.70
   2   9   9   28.80    9.70
  -2   9  -9    9.80    9.20
   2   9   9   33.20    9.50
   2   9   9   10.20   10.80
  -2   9  -9    1.20    9.80
  -2   9  -9    8.20   10.80
  -2  -9  -9    8.10    9.50
  -2  -9  -9   24.10   10.20
   2  -9   9    5.30    9.70
  -2  -9  -9   24.50   10.10
  -2  -9  -9    5.50    9.60
   2  -9   9    7.30    9.30
   2   9  10   23.10   10.20
   2   9  10    4.80   10.20
   2   9  10   29.00   10.60
  -2   9 -10   14.60   10.90
  -2   9 -10   22.60   10.30
  -2   9 -10   22.50   10.00
  -2   9 -10   18.60   12.30
  -2   9 -10   25.90   10.90
   2  -9  10   29.30   11.00
  -2  -9 -10   30.50   10.90
  -2  -9 -10   -5.20   10.70
   2  -9  10   23.60   10.30
  -2  -9 -10   14.50   11.20
   2  10 -10  149.99   14.60
   2  10 -10  151.38   12.20
   2  10 -10  131.69   13.20
  -2  10  10  155.78   13.00
   2  10 -10  177.58   15.80
   2  10 -10  149.29   11.40
  -2  10  10  148.69   12.90
  -2 -10  10  188.18   15.60
  -2 -10  10  176.08   15.10
   2 -10 -10  168.58   13.80
   2 -10 -10  177.98   13.80
   2 -10 -10  146.99   13.20
   2  10  -9   -0.80    8.50
  -2  10   9   -0.80   12.10
   2  10  -9   -0.70    9.10
   2  10  -9    4.40    8.20
   2  10  -9   -7.40    8.10
  -2 -10   9   -1.80    8.70
   2 -10  -9   -6.20    9.70
  -2 -10   9  -10.80    8.20
   2 -10  -9    1.50    9.80
   2 -10  -9    3.90    9.90
   2 -10  -9    6.60    9.20
   2  10  -8  503.95   19.50
  -2  10   8  436.16   20.80
   2  10  -8  461.95   20.60
   2  10  -8  469.25   19.20
   2  10  -8  467.15   19.60
   2  10  -8  428.96   23.20
  -2  10   8  484.05   21.40
  -2  10   8  478.25   21.20
   2  10  -8  411.86   18.80
   2 -10  -8  483.95   21.80
   2 -10  -8  472.95   21.10
  -2 -10   8  465.35   19.10
  -2 -10   8  476.25   19.00
   2 -10  -8  445.76   27.70
   2 -10  -8  480.95   21.10
   2  10  -7    2.40    8.10
  -2  10   7    1.50    8.30
  -2  10   7    7.70    8.30
   2  10  -7   16.30    6.80
  -2  10   7   -5.30    8.10
   2  10  -7    1.10    7.80
   2  10  -7    4.30    9.50
  -2  10   7   -2.80    7.90
   2  10  -7   -3.90    6.90
   2 -10  -7    0.30    8.10
   2 -10  -7    3.10    8.40
   2 -10  -7   -3.40    8.40
   2 -10  -7    5.00    8.10
   2 -10  -7   13.20    9.00
   2  10  -6  211.68   17.00
   2  10  -6  193.28   13.90
  -2  10   6  191.48   14.10
  -2  10   6  211.78   15.00
  -2  10   6  220.18   14.40
   2  10  -6  241.68   12.70
  -2  10   6  251.47   15.10
   2 -10  -6  221.78   14.60
   2 -10  -6  216.48   14.10
   2 -10  -6  230.18   14.70
   2 -10  -6  230.88   15.60
   2 -10  -6  202.98   14.20
   2  10  -5  510.35   22.80
  -2  10   5  550.24   21.50
  -2  10   5  525.45   21.40
  -2  10   5  518.35   20.90
  -2  10   5  513.45   21.10
   2  10  -5  520.55   25.30
   2 -10  -5  517.05   20.90
   2 -10  -5  506.05   21.40
   2 -10  -5  529.25   21.50
   2 -10  -5  541.45   21.30
   2 -10  -5  520.45   20.80
  -2  10   4  205.08   13.00
  -2  10   4  203.08   13.20
  -2  10   4  201.08   13.60
   2  10  -4  223.18   17.70
  -2  10   4  208.48   13.90
   2 -10  -4  197.48   12.80
   2 -10  -4  191.28   13.50
   2 -10  -4  199.98   16.40
   2 -10  -4  204.78   12.80
   2 -10  -4  172.68   13.30
   2  10  -3  109.09   12.30
  -2  10   3  120.59   11.00
  -2  10   3   92.89    7.60
  -2  10   3   95.29    7.70
  -2  10   3   97.59    7.80
   2 -10  -3   89.69    9.50
   2 -10  -3   88.49    7.30
   2 -10  -3   92.39    8.50
   2 -10  -3   86.69    7.60
   2 -10  -3   97.49    7.10
  -2 -10   3   93.89    9.40
  -2  10   2 1101.59   35.10
   2  10  -2 1082.99   35.60
  -2  10   2 1087.59   35.00
  -2  10   2 1113.99   34.80
  -2  10   2 1091.79   35.00
   2 -10  -2 1112.79   35.00
   2 -10  -2 1115.89   34.90
   2 -10  -2 1089.49   34.70
   2 -10  -2 1118.79   36.60
  -2 -10   2 1137.99   35.60
   2 -10  -2  978.30   38.00
  -2  10   1   54.99    6.10
  -2  10   1   48.80    5.80
  -2  10   1   54.79    6.00
   2  10  -1   56.49    6.60
  -2  10   1   59.99    6.10
  -2 -10   1   55.49    6.30
   2 -10  -1   59.79    5.90
   2 -10  -1   50.89    7.40
   2 -10  -1   52.69    5.70
   2 -10  -1   52.99    5.60
   2 -10  -1   59.59    6.10
   2 -10  -1   56.09    6.00
   2  10   0  940.81   29.70
  -2  10   0  914.61   29.10
  -2  10   0  937.11   30.90
  -2  10   0  906.51   29.10
  -2  10   0  928.41   29.20
  -2  10   0  887.61   29.00
   2 -10   0  879.71   28.90
  -2 -10   0  937.81   29.60
   2 -10   0  897.81   28.90
   2 -10   0  915.61   28.80
   2 -10   0  871.81   28.90
   2 -10   0  846.52   36.90
   2 -10   0  891.01   29.00
   2  10   1   55.39    5.20
  -2  10  -1   55.89    5.90
  -2  10  -1   57.49    6.10
  -2  10  -1   51.79    8.00
   2  10   1   55.99    5.20
   2  10   1   51.59    5.00
  -2  10  -1   53.49    5.70
  -2  10  -1   53.59    6.00
   2  10   1   49.70    5.00
  -2 -10  -1   41.80    4.70
   2 -10   1   38.90    5.30
  -2 -10  -1   57.89    8.40
   2 -10   1   70.49    7.90
   2 -10   1   51.89    5.60
  -2 -10  -1   54.49    4.70
   2 -10   1   52.29    5.30
  -2 -10  -1   48.30    4.50
  -2 -10  -1   45.10    6.30
  -2  10  -2 1149.78   36.60
  -2  10  -2 1072.69   34.40
   2  10   2 1095.79   34.20
   2  10   2 1095.09   34.30
  -2  10  -2 1092.29   34.50
  -2  10  -2 1065.09   34.40
   2  10   2 1087.29   34.20
  -2  10  -2 1108.79   34.50
  -2  10  -2 1091.29   35.00
   2  10   2 1072.19   34.20
   2 -10   2 1100.09   36.20
   2 -10   2 1104.59   34.30
  -2 -10  -2 1079.69   35.20
  -2 -10  -2 1080.19   34.10
  -2 -10  -2 1067.69   34.10
   2 -10   2 1067.59   34.20
   2 -10   2 1090.29   34.30
  -2 -10  -2 1027.70   34.00
   2  10   3  105.59    7.70
  -2  10  -3  128.09   14.20
  -2  10  -3  106.89    7.70
   2  10   3   90.09    7.10
  -2  10  -3   90.89    7.30
   2  10   3   91.89    8.10
  -2  10  -3   93.59    7.50
  -2  10  -3  110.39   10.20
   2  10   3  106.19    7.20
  -2  10  -3  124.69   11.50
  -2 -10  -3  112.79   10.00
  -2 -10  -3   99.59    9.60
   2 -10   3   98.49    7.40
  -2 -10  -3   95.09    8.60
   2 -10   3  111.69    9.10
   2 -10   3  107.59    9.30
  -2 -10  -3  115.19   10.10
  -2 -10  -3   90.79    6.90
   2 -10   3   87.29    7.90
   2 -10   3   97.39    9.40
  -2  10  -4  205.78   12.80
   2  10   4  199.28   13.00
   2  10   4  214.18   12.70
  -2  10  -4  227.38   12.50
  -2  10  -4  187.28   14.10
   2  10   4  197.48   12.50
   2  10   4  194.88   12.60
  -2  10  -4  202.28   12.50
  -2  10  -4  211.58   16.60
  -2  10  -4  190.08   13.40
  -2 -10  -4  188.38   12.00
   2 -10   4  205.18   16.20
   2 -10   4  193.88   11.60
  -2 -10  -4  191.58   12.10
   2 -10   4  171.28   11.20
   2 -10   4  157.88   16.40
   2 -10   4  203.58   12.20
  -2 -10  -4  187.68   12.40
  -2 -10  -4  203.38   12.40
  -2 -10  -4  189.08   12.90
  -2  10  -5  538.25   20.70
  -2  10  -5  537.15   21.80
  -2  10  -5  518.15   20.50
  -2  10  -5  508.95   20.30
   2  10   5  499.95   20.80
  -2  10  -5  533.25   21.00
  -2  10  -5  498.05   23.60
   2  10   5  499.65   20.80
   2  10   5  543.95   21.00
  -2 -10  -5  511.25   20.90
  -2 -10  -5  544.85   21.20
   2 -10   5  531.75   20.40
   2 -10   5  517.95   19.60
  -2 -10  -5  503.65   20.30
  -2 -10  -5  520.65   20.50
   2 -10   5  539.75   24.90
   2 -10   5  514.55   19.60
  -2 -10  -5  530.75   20.80
  -2  10  -6  204.88   13.50
  -2  10  -6  222.28   15.50
  -2  10  -6  192.08   13.90
   2  10   6  225.88   14.60
  -2  10  -6  216.38   14.70
   2  10   6  188.48   14.20
  -2  10  -6  200.48   17.30
  -2  10  -6  190.48   13.70
   2  10   6  197.18   14.10
  -2 -10  -6  213.08   13.60
  -2 -10  -6  228.58   14.30
  -2 -10  -6  225.68   14.80
  -2 -10  -6  219.78   14.10
  -2 -10  -6  221.08   15.10
   2 -10   6  214.88   13.80
   2 -10   6  209.48   12.50
   2 -10   6  195.88   12.70
   2  10   7  -11.10    8.00
   2  10   7  -19.00    8.20
  -2  10  -7    0.90    7.90
   2  10   7  -11.40    8.10
  -2  10  -7   10.60    8.80
  -2  10  -7   -5.50    9.40
  -2  10  -7   -0.30   10.00
  -2  10  -7    8.60   12.00
  -2 -10  -7   10.70    8.60
   2 -10   7    4.70    7.10
  -2 -10  -7   -2.10    8.70
   2 -10   7    0.80    8.60
  -2 -10  -7   -8.40    8.10
  -2 -10  -7   -8.20    8.30
  -2 -10  -7   -1.90    8.00
   2 -10   7   25.90    8.20
  -2  10  -8  469.55   20.90
  -2  10  -8  447.86   20.20
   2  10   8  472.65   21.60
  -2  10  -8  482.65   22.20
  -2  10  -8  476.55   21.10
   2  10   8  447.66   21.00
   2  10   8  477.65   21.20
  -2 -10  -8  476.35   21.80
  -2 -10  -8  487.15   21.30
  -2 -10  -8  482.35   21.40
   2 -10   8  463.95   20.20
   2 -10   8  419.26   21.00
   2 -10   8  472.05   19.80
  -2 -10  -8  471.95   21.40
  -2  10  -9  -13.60   11.00
   2  10   9   -6.30    9.40
  -2  10  -9   17.60   10.00
  -2  10  -9    5.60   10.00
   2  10   9    3.90    9.40
   2  10   9   -2.10    9.60
  -2 -10  -9   16.50   10.20
  -2 -10  -9    4.00    9.70
   2 -10   9   22.70    9.90
  -2 -10  -9   -3.80   10.00
   2 -10   9  -15.30    9.00
  -2  10 -10  133.59   13.10
  -2  10 -10  141.69   13.30
  -2  10 -10  141.89   14.50
   2  10  10  144.89   13.20
   2  10  10  163.68   13.10
  -2  10 -10  191.88   16.10
  -2  10 -10  139.69   12.20
   2  10  10  135.69   12.70
  -2 -10 -10  191.68   18.30
   2 -10  10  184.38   16.20
  -2 -10 -10  168.18   13.50
   2 -10  10  161.88   13.20
  -2 -10 -10  163.68   13.60
  -2  11   9   20.90   10.00
  -2  11   9   37.00   15.80
   2  11  -9   22.50    8.30
   2  11  -9   19.50   10.60
   2  11  -9   16.60    9.70
   2  11  -9   18.80    8.30
   2  11  -9   19.20    8.90
  -2 -11   9   17.60    8.70
  -2 -11   9   15.30    8.30
   2 -11  -9   30.70   10.30
   2 -11  -9   -1.10   10.10
   2 -11  -9   17.30   10.60
   2  11  -8   -5.90    7.50
   2  11  -8  -13.50    7.60
   2  11  -8    3.00    8.80
   2  11  -8   -7.00   10.50
  -2  11   8    2.60    9.00
  -2  11   8    0.40    9.00
  -2  11   8   13.10    9.10
   2  11  -8  -14.10    8.90
   2  11  -8   18.30    8.20
   2 -11  -8  -11.60    8.50
   2 -11  -8    8.90    9.60
   2 -11  -8   20.00    9.00
   2 -11  -8   -5.90    8.60
   2  11  -7   17.10    7.80
   2  11  -7    5.90    8.30
  -2  11   7   17.10    8.90
   2  11  -7   17.30   10.00
   2  11  -7   11.40    8.00
  -2  11   7   -2.90    8.60
  -2  11   7   19.00    8.60
  -2  11   7   18.80    8.60
   2 -11  -7   -9.60    8.30
   2 -11  -7   24.80    9.00
   2 -11  -7   22.40    8.50
   2 -11  -7    4.80    8.80
   2  11  -6   25.40    7.60
   2  11  -6    9.90    9.20
  -2  11   6   26.10    7.90
  -2  11   6   27.30    8.30
  -2  11   6   21.90    7.90
  -2  11   6    9.20    7.90
   2  11  -6   10.60    6.80
   2 -11  -6   29.40    7.80
   2 -11  -6   25.20    8.60
   2 -11  -6   15.20    8.10
   2 -11  -6   21.00    7.80
   2 -11  -6   24.60    8.10
  -2  11   5   21.10    8.00
  -2  11   5   20.80    8.00
  -2  11   5   30.40    8.40
  -2  11   5   30.60    8.40
   2  11  -5   24.20    9.50
   2 -11  -5   25.50    8.50
   2 -11  -5   30.60    7.80
   2 -11  -5   28.50    7.90
   2 -11  -5   29.70    8.60
   2 -11  -5   22.60    8.30
  -2  11   4   11.10    7.90
  -2  11   4   10.50    7.60
   2  11  -4   20.90    8.70
  -2  11   4   21.00    9.00
  -2  11   4   18.00    7.90
   2 -11  -4    9.50    7.90
   2 -11  -4   27.60    7.90
   2 -11  -4   27.50    7.20
   2 -11  -4    8.50    9.10
   2 -11  -4   21.60    7.30
   2 -11  -4    8.10    7.90
  -2  11   3   42.80    7.20
   2  11  -3   42.50    8.50
  -2  11   3   34.20    7.20
  -2  11   3   26.40    7.40
  -2  11   3   38.00    7.60
   2 -11  -3   45.00   13.50
   2 -11  -3   41.50    7.20
   2 -11  -3   34.70    6.90
   2 -11  -3   26.00    6.60
  -2 -11   3   56.69    9.10
   2 -11  -3   46.80    9.60
  -2  11   2   25.10    6.70
  -2  11   2   33.80    6.60
  -2  11   2   23.20    6.70
   2  11  -2   26.70    7.70
  -2  11   2   26.20    6.40
   2 -11  -2   21.70    6.00
   2 -11  -2   12.30    6.00
   2 -11  -2   18.80    8.60
   2 -11  -2   31.00    6.50
   2 -11  -2   36.70    6.60
  -2 -11   2   15.80    7.50
  -2  11   1    3.30    5.70
  -2  11   1   -7.80    6.00
   2  11  -1   11.10    6.70
  -2  11   1    4.60    6.10
  -2  11   1    5.00    5.60
   2 -11  -1    5.40    5.50
   2 -11  -1   12.60    5.70
   2 -11  -1   -6.50    5.40
   2 -11  -1    4.00    7.70
   2 -11  -1    3.20    5.60
   2 -11  -1   -4.70    5.80
  -2 -11   1    5.00    6.40
  -2  11   0   -5.80    5.60
  -2  11   0  -10.00    5.70
  -2  11   0    2.50    5.80
   2  11   0    0.40    6.50
  -2  11   0   -2.50    6.00
  -2  11   0  -10.40    7.40
   2 -11   0   -7.10    5.20
   2 -11   0   -3.20    8.50
   2 -11   0  -10.90    5.40
  -2 -11   0    6.00    6.30
   2 -11   0   -8.50    4.70
   2 -11   0   -1.60    5.30
   2 -11   0   -4.40   10.10
   2  11   1   -2.80    5.00
  -2  11  -1    2.60    5.80
  -2  11  -1    3.80    5.80
  -2  11  -1    0.60    5.80
  -2  11  -1    0.80    8.30
  -2  11  -1    0.10    6.10
   2  11   1    4.50    5.20
   2  11   1    5.60    4.90
   2  11   1    0.40    5.20
   2 -11   1   -4.80    5.20
  -2 -11  -1   11.70    4.50
  -2 -11  -1   14.50    6.60
  -2 -11  -1   -2.80    4.50
   2 -11   1    4.30    5.70
   2 -11   1   13.50    7.90
  -2 -11  -1   -2.60    4.60
   2  11   2   21.80    6.10
  -2  11  -2   29.20    6.80
  -2  11  -2   13.80    6.40
   2  11   2   34.10    6.00
   2  11   2   31.00    5.90
  -2  11  -2   53.39    7.50
  -2  11  -2   34.30    6.40
  -2  11  -2   16.20    8.70
  -2  11  -2   27.40    6.40
   2  11   2   27.50    5.70
   2 -11   2   18.40    5.90
   2 -11   2   28.90    8.40
  -2 -11  -2   24.00    5.40
  -2 -11  -2   18.60    5.60
  -2 -11  -2   17.10    5.80
   2 -11   2   21.70    5.70
  -2 -11  -2   27.80    5.40
   2 -11   2   13.20    5.50
  -2 -11  -2   20.10    7.40
   2 -11   2   22.60    6.10
   2  11   3   33.70    6.60
  -2  11  -3   37.20    8.30
   2  11   3   41.10    7.00
  -2  11  -3   27.10    7.10
  -2  11  -3   29.00    7.30
  -2  11  -3   23.80    6.90
  -2  11  -3   33.50    7.10
  -2  11  -3   45.10    9.60
   2  11   3   42.20    6.90
  -2 -11  -3   30.50    6.20
   2 -11   3   26.10    6.50
  -2 -11  -3   34.00    6.70
  -2 -11  -3   37.40    6.30
   2 -11   3   33.10    9.10
   2 -11   3   29.30    6.10
   2 -11   3   26.20    6.20
   2 -11   3   32.80    6.70
  -2 -11  -3   37.20    6.50
  -2  11  -4   16.30    7.50
  -2  11  -4   26.10    7.40
   2  11   4   28.60    7.60
  -2  11  -4   21.70    8.00
   2  11   4   26.30    7.40
  -2  11  -4   11.70    8.70
  -2  11  -4   18.80    9.50
   2  11   4   24.60    7.30
   2  11   4   27.40    7.40
  -2  11  -4   34.60    7.80
   2 -11   4   20.70    7.10
  -2 -11  -4   11.70    7.00
  -2 -11  -4   13.50    7.00
   2 -11   4   21.60    6.70
   2 -11   4   22.60    7.10
   2 -11   4   18.70    6.40
   2 -11   4   27.20    9.70
  -2 -11  -4    6.40    7.40
  -2 -11  -4   17.70    6.80
  -2 -11  -4   20.30    7.00
   2  11   5   21.70    8.00
  -2  11  -5   28.70   10.10
  -2  11  -5   13.50    8.50
  -2  11  -5   13.20    9.40
  -2  11  -5   26.80    8.10
   2  11   5   48.80    8.90
   2  11   5   16.80    8.10
  -2  11  -5   19.10    7.80
  -2  11  -5   37.40    8.00
  -2 -11  -5   32.00    8.30
   2 -11   5   22.50    6.90
  -2 -11  -5   25.70    8.00
   2 -11   5   21.00    7.40
  -2 -11  -5   32.60    7.60
  -2 -11  -5   32.60    7.60
  -2 -11  -5   21.20    8.00
   2 -11   5   21.10    7.20
   2 -11   5   20.60   10.90
   2 -11   5   26.30    7.50
  -2  11  -6    9.00    9.60
  -2  11  -6   17.10    8.00
   2  11   6   28.70    7.90
  -2  11  -6   29.60    8.50
  -2  11  -6   19.30    9.00
  -2  11  -6   16.00    7.70
  -2  11  -6   15.00    7.80
   2  11   6   14.80    7.60
   2 -11   6    3.50    7.50
   2 -11   6   19.30    7.80
   2 -11   6   19.30    6.90
  -2 -11  -6   19.20    8.20
  -2 -11  -6   17.30    8.00
  -2 -11  -6   32.50    8.30
  -2 -11  -6    2.80    7.50
   2 -11   6    4.70    7.00
  -2 -11  -6   31.40    8.00
  -2  11  -7   13.50    9.80
   2  11   7   22.40    8.70
  -2  11  -7    2.90   10.00
  -2  11  -7   17.50    8.30
   2  11   7   12.20    8.50
   2  11   7   -0.40    8.40
  -2  11  -7    2.00    8.30
  -2  11  -7   11.60    8.40
   2  11   7    6.70    8.50
   2 -11   7   -5.20   13.40
  -2 -11  -7    6.60    8.80
  -2 -11  -7    5.70    8.50
   2 -11   7   14.70    7.40
  -2 -11  -7    1.50    8.80
  -2 -11  -7   -1.00    8.50
   2 -11   7    2.60    7.90
   2 -11   7    6.10    8.10
  -2 -11  -7   14.30    9.00
  -2  11  -8   -0.80    9.10
   2  11   8    0.30    8.70
   2  11   8    8.90   10.00
   2  11   8    0.30    8.70
  -2  11  -8    4.70    9.20
  -2  11  -8    5.00   12.70
  -2  11  -8   -4.20    9.50
   2  11   8    4.40    9.10
  -2 -11  -8   -6.60    9.40
  -2 -11  -8  -11.70    9.20
  -2 -11  -8    0.40    9.00
   2 -11   8    1.10   10.70
  -2 -11  -8   -4.60    9.30
   2  11   9   18.40   10.20
  -2  11  -9   22.40   10.70
  -2  11  -9   20.80    9.80
  -2  11  -9    0.70   11.30
   2  11   9   20.50   10.00
   2  11   9   20.00    9.60
   2 -11   9   13.00    9.50
  -2 -11  -9   22.50   10.30
  -2 -11  -9   -1.40   10.30
  -2 -11  -9   36.60   10.50
   2  12  -9   26.30    8.70
   2  12  -9   17.60    9.10
  -2  12   9   18.40   11.40
  -2  12   9   14.00   10.20
   2  12  -9   24.70    8.50
   2  12  -9    4.50   10.90
   2 -12  -9   36.10   10.90
   2 -12  -9   31.40   11.20
   2 -12  -9   20.00   10.60
  -2 -12   9    5.50    8.30
   2  12  -8  402.36   18.50
   2  12  -8  470.15   20.70
  -2  12   8  448.66   21.50
  -2  12   8  433.36   20.80
   2  12  -8  487.05   19.60
  -2  12   8  475.05   21.10
  -2  12   8  401.46   21.00
   2  12  -8  447.16   19.10
   2 -12  -8  432.76   20.70
   2 -12  -8  449.76   20.60
   2 -12  -8  442.76   21.40
   2 -12  -8  457.75   21.20
   2  12  -7   -0.40    8.60
  -2  12   7   -3.90    8.40
  -2  12   7    1.60    8.70
  -2  12   7   12.70    9.00
   2  12  -7   -0.40    7.40
   2  12  -7   -3.70   15.70
  -2  12   7   12.40    9.00
   2 -12  -7   -5.70    8.70
   2 -12  -7    2.30    9.20
   2 -12  -7    7.60   10.80
   2 -12  -7   -5.00    8.60
   2 -12  -7    9.80    9.00
  -2  12   6  303.17   16.40
   2  12  -6  304.27   19.10
  -2  12   6  316.47   17.10
  -2  12   6  339.57   18.50
   2  12  -6  304.77   15.70
  -2  12   6  280.17   16.40
   2 -12  -6  311.87   16.30
   2 -12  -6  323.47   16.80
   2 -12  -6  300.47   16.50
   2 -12  -6  312.87   16.90
   2 -12  -6  316.67   17.40
  -2  12   5   40.50    8.40
  -2  12   5   55.69    8.40
  -2  12   5   74.19    8.70
   2  12  -5   38.10    9.30
  -2  12   5   52.69    8.10
   2 -12  -5   53.39   10.00
   2 -12  -5   63.39    8.20
   2 -12  -5   57.69    8.60
   2 -12  -5   52.39    8.10
   2 -12  -5   45.00    8.60
   2 -12  -5   64.69    8.50
  -2  12   4  264.07   15.70
  -2  12   4  280.07   17.90
   2  12  -4  290.27   18.10
  -2  12   4  277.57   16.20
  -2  12   4  289.37   16.10
   2 -12  -4  269.97   16.10
   2 -12  -4  243.38   15.10
   2 -12  -4  305.67   19.30
   2 -12  -4  305.67   15.90
   2 -12  -4  262.97   14.90
   2 -12  -4  265.57   15.80
  -2  12   3   29.30    7.70
   2  12  -3   33.30    9.00
  -2  12   3   33.10    8.00
  -2  12   3   27.90    7.50
  -2  12   3   31.40    7.60
  -2 -12   3   22.60    8.90
   2 -12  -3   25.40    7.70
   2 -12  -3   32.00    7.10
   2 -12  -3   12.80    9.60
   2 -12  -3    9.70    6.90
   2 -12  -3   21.90    7.60
  -2  12   2  924.31   30.60
  -2  12   2  951.70   30.70
  -2  12   2  889.51   30.60
  -2  12   2  928.61   30.80
   2  12  -2  929.21   31.70
   2 -12  -2  929.41   30.60
   2 -12  -2  881.61   30.30
   2 -12  -2  944.41   30.60
   2 -12  -2  895.41   30.40
  -2 -12   2  924.91   31.80
   2 -12  -2  911.51   32.90
  -2  12   1   23.50    6.90
  -2  12   1   18.00    6.80
  -2  12   1   26.30    7.00
   2  12  -1   13.30    7.60
  -2  12   1   24.90    7.00
   2 -12  -1   26.40    6.40
  -2 -12   1   29.00    7.40
   2 -12  -1   18.50    6.10
   2 -12  -1   40.50    6.60
   2 -12  -1   33.70    8.90
   2 -12  -1   35.50    6.40
   2 -12  -1   22.20    6.50
  -2  12   0  174.78   11.50
   2  12   0  151.88    9.70
  -2  12   0  170.08   15.80
   2  12   0  168.28   13.10
   2  12   0  173.38   10.00
  -2  12   0  162.88   11.60
  -2  12   0  163.48   11.90
  -2  12   0  155.68   11.60
   2 -12   0  166.58   11.00
   2 -12   0  167.38   10.80
   2 -12   0  201.58   16.10
   2 -12   0  171.98   11.60
  -2 -12   0  178.88   12.70
   2  12   1   21.90    5.80
  -2  12  -1   22.40    6.80
  -2  12  -1   35.40    6.70
   2  12   1   33.90    6.00
  -2  12  -1   38.90    6.80
  -2  12  -1   30.70    9.00
   2  12   1   22.50    6.00
   2  12   1   24.00    5.70
  -2  12  -1   30.90    6.90
   2 -12   1   28.30    6.20
  -2 -12  -1   25.30    5.30
  -2 -12  -1   25.70    7.50
  -2 -12  -1   24.00    5.20
   2 -12   1   34.50    8.90
   2 -12   1   27.10    6.10
  -2 -12  -1   21.00    5.20
   2 -12   1   25.10    7.80
   2 -12   1   29.70    6.50
  -2  12  -2  927.41   30.20
  -2  12  -2  920.61   29.90
  -2  12  -2  906.91   30.70
  -2  12  -2  912.31   32.70
  -2  12  -2  903.01   30.00
   2  12   2  931.71   29.70
  -2  12  -2  896.91   29.90
   2  12   2  912.71   29.80
   2  12   2  899.71   29.70
   2  12   2  913.71   29.50
  -2 -12  -2  871.71   29.30
  -2 -12  -2  908.31   29.40
  -2 -12  -2  931.91   29.40
  -2 -12  -2  948.31   31.20
   2 -12   2  891.11   29.50
   2 -12   2  927.61   32.40
   2 -12   2  867.41   29.50
   2 -12   2  894.81   29.60
   2 -12   2  885.81   29.60
  -2 -12  -2  885.11   29.40
   2  12   3   36.70    7.00
   2  12   3    3.20    7.00
  -2  12  -3   18.50    8.70
  -2  12  -3   12.80    9.80
  -2  12  -3   16.00    7.30
  -2  12  -3   14.60    7.10
  -2  12  -3   22.70    7.70
   2  12   3   33.40    8.30
  -2  12  -3   19.70    7.40
   2  12   3   31.80    7.10
  -2 -12  -3   10.80    6.40
   2 -12   3   27.70    6.30
  -2 -12  -3   25.60    8.60
   2 -12   3   13.00    6.90
  -2 -12  -3   27.60    6.60
  -2 -12  -3   16.70    6.80
   2 -12   3   32.60    6.50
   2 -12   3   23.20    9.50
   2 -12   3   24.20    6.90
  -2 -12  -3   10.10    6.20
  -2  12  -4  283.27   14.90
  -2  12  -4  263.57   14.80
   2  12   4  276.57   15.00
  -2  12  -4  264.17   19.10
   2  12   4  270.17   15.20
  -2  12  -4  290.97   16.80
  -2  12  -4  288.57   15.60
   2  12   4  292.67   15.30
   2  12   4  262.67   15.10
  -2  12  -4  275.97   14.70
  -2 -12  -4  268.17   14.40
   2 -12   4  268.67   13.50
   2 -12   4  273.37   15.80
  -2 -12  -4  261.27   14.50
  -2 -12  -4  256.97   14.60
   2 -12   4  253.07   13.90
  -2 -12  -4  269.87   14.40
   2 -12   4  267.47   14.20
   2 -12   4  275.17   19.10
  -2 -12  -4  281.97   17.50
  -2 -12  -4  267.27   14.20
   2  12   5   29.40    8.10
  -2  12  -5   46.70    8.20
  -2  12  -5   51.59   10.50
  -2  12  -5   36.80    7.90
  -2  12  -5   61.79    9.40
  -2  12  -5   51.59    8.50
  -2  12  -5   45.00    8.10
   2  12   5   69.99    8.50
   2  12   5   51.59    8.00
  -2 -12  -5   58.29    8.20
   2 -12   5   56.49    7.10
   2 -12   5   53.89    8.70
   2 -12   5   55.29   11.40
   2 -12   5   40.90    7.40
  -2 -12  -5   47.90    8.10
   2 -12   5   50.59    7.20
  -2 -12  -5   51.19    7.70
  -2 -12  -5   51.29    7.80
  -2 -12  -5   61.39    8.10
  -2  12  -6  322.17   16.70
  -2  12  -6  296.17   15.70
   2  12   6  296.07   16.40
  -2  12  -6  272.87   15.70
  -2  12  -6  311.87   17.50
   2  12   6  294.47   16.30
  -2  12  -6  314.97   22.20
  -2 -12  -6  322.87   16.90
   2 -12   6  311.47   14.90
   2 -12   6  297.37   15.50
  -2 -12  -6  317.57   16.60
  -2 -12  -6  332.47   16.60
   2 -12   6  302.97   17.20
  -2 -12  -6  301.87   16.20
   2 -12   6  309.17   14.60
  -2  12  -7   -0.70   10.10
  -2  12  -7   18.20    9.20
  -2  12  -7   19.10    8.80
  -2  12  -7   -1.70    8.50
   2  12   7    6.00    8.90
  -2  12  -7   -4.40    9.90
   2  12   7   -1.10    8.90
  -2  12  -7    0.10    8.40
   2 -12   7   -4.90    9.00
  -2 -12  -7    9.20    9.10
   2 -12   7    5.70    7.90
  -2 -12  -7   -2.60    8.40
  -2 -12  -7    9.40    8.90
  -2 -12  -7    9.70    9.30
   2 -12   7   10.50    8.50
  -2  12  -8  379.36   19.50
   2  12   8  451.55   20.50
  -2  12  -8  421.56   19.80
  -2  12  -8  439.66   20.20
   2  12   8  432.66   20.50
  -2  12  -8  456.75   22.30
  -2  12  -8  470.05   20.60
   2  12   8  462.35   20.80
   2  12   8  424.26   20.60
  -2 -12  -8  462.55   21.20
   2 -12   8  422.66   20.30
   2 -12   8  417.76   20.90
  -2 -12  -8  442.06   21.40
  -2 -12  -8  463.35   21.00
  -2  12  -9   20.80   10.20
   2  12   9   23.40    9.90
   2  12   9   15.00    9.70
  -2  12  -9   25.30   11.80
   2  12   9   20.20   10.50
  -2  12  -9    7.60   10.40
   2 -12   9   10.00   10.30
  -2 -12  -9    3.50   10.90
  -2 -12  -9   35.20   10.90
  -2 -12  -9   24.40   10.70
   2 -12   9   23.00    9.80
   2  13  -9    2.40    9.10
   2  13  -9   22.50   11.40
  -2  13   9   -7.10   10.80
   2  13  -9   10.20    8.70
   2  13  -9    4.30    9.90
   2 -13  -9   13.90   10.80
   2 -13  -9   15.80   11.20
   2 -13  -9   18.00   11.00
   2  13  -8   46.70   10.20
   2  13  -8   46.90    8.30
   2  13  -8   36.70    8.60
  -2  13   8   55.49   10.10
  -2  13   8   43.30    9.90
  -2  13   8   41.80   10.10
   2  13  -8   65.19    9.40
   2 -13  -8   55.39   10.00
   2 -13  -8   53.19   10.00
   2 -13  -8   35.40   10.20
   2  13  -7   -6.40   10.50
   2  13  -7   11.60    9.00
  -2  13   7   -2.40    9.20
  -2  13   7   -3.60    9.20
  -2  13   7    3.70    8.70
   2 -13  -7    8.70    9.00
   2 -13  -7  -11.20    9.20
   2 -13  -7   17.40    9.50
   2 -13  -7   -2.20    8.90
   2  13  -6   16.50    8.40
  -2  13   6   31.00    8.70
  -2  13   6   29.20    8.80
  -2  13   6   10.70    8.90
  -2  13   6   17.80    8.70
   2  13  -6    1.80    9.40
   2 -13  -6   27.50    8.90
   2 -13  -6   20.50   10.40
   2 -13  -6   22.10    8.50
   2 -13  -6    8.90   10.50
   2 -13  -6   30.30    8.60
   2 -13  -6   36.80    9.10
   2  13  -5   23.20    9.50
  -2  13   5   36.20    8.60
  -2  13   5   34.70    8.40
  -2  13   5   52.89    8.40
  -2  13   5   46.40    8.40
   2 -13  -5   32.10    9.60
   2 -13  -5   39.80    8.60
   2 -13  -5   31.00    8.40
   2 -13  -5   41.60    8.10
   2 -13  -5   29.40    8.40
  -2  13   4   18.80    8.00
   2  13  -4   14.90    9.20
  -2  13   4   25.30    8.30
  -2  13   4    7.00    7.60
  -2  13   4   15.40    7.80
   2 -13  -4    9.30    7.30
   2 -13  -4    5.00    7.80
   2 -13  -4   11.90    7.40
   2 -13  -4   14.50    7.70
   2 -13  -4   20.10    8.00
   2 -13  -4   14.90    9.60
  -2  13   3   33.20    8.20
  -2  13   3   30.80    8.30
  -2  13   3   25.30    8.10
  -2  13   3   37.80    8.50
   2  13  -3   31.90   11.40
   2 -13  -3   36.60    7.90
   2 -13  -3   33.30   10.40
   2 -13  -3   33.30    8.10
   2 -13  -3   46.00    7.70
  -2 -13   3   36.60    9.40
   2 -13  -3   33.60    8.30
   2 -13  -3   21.20    7.50
  -2  13   2   28.90    7.60
  -2  13   2   36.40    7.90
  -2  13   2   35.70    7.90
   2  13  -2   32.90    8.70
  -2  13   2   32.50    7.70
   2 -13  -2   33.70    7.80
   2 -13  -2   34.00   10.10
  -2 -13   2   28.80    8.60
   2 -13  -2   45.60    7.40
   2 -13  -2   36.00    7.20
   2 -13  -2   27.50    7.80
   2 -13  -2   21.90    7.20
  -2  13   1   85.59    9.20
   2  13  -1   88.69    8.90
  -2  13   1   94.99    8.20
  -2  13   1   95.79    8.40
  -2  13   1   72.99    8.00
   2 -13  -1   84.69    7.70
   2 -13  -1   73.89    7.50
   2 -13  -1   74.09    7.30
   2 -13  -1   81.09   10.30
   2 -13  -1   77.89    7.60
  -2 -13   1   86.99    8.70
  -2  13   0   -1.10    7.00
  -2  13   0   10.90    9.30
   2  13   0  -10.70    5.70
  -2  13   0   -7.60    7.00
  -2  13   0    9.80    6.90
  -2  13   0    1.10    7.10
   2 -13   0    8.10    6.60
  -2 -13   0    1.40    7.60
   2 -13   0   -5.30    6.20
   2 -13   0   -8.40    6.20
   2 -13   0    2.50    9.70
  -2  13  -1   76.69   10.30
   2  13   1   78.59    7.10
   2  13   1   84.89    7.20
  -2  13  -1   76.89    7.90
  -2  13  -1   86.19    8.10
  -2  13  -1   77.39    7.90
   2  13   1   85.09    7.00
   2  13   1   85.19    7.00
  -2  13  -1   76.99    8.00
   2 -13   1   75.69    7.20
   2 -13   1   85.79    7.30
   2 -13   1   72.09    7.20
  -2 -13  -1   82.89    9.30
   2 -13   1   83.69    7.50
   2 -13   1   80.89   10.10
  -2 -13  -1   72.89    6.40
  -2 -13  -1   70.89    6.60
  -2 -13  -1   68.09    6.40
  -2 -13  -1   66.59    6.20
  -2  13  -2   27.40    7.50
   2  13   2   27.00    7.00
  -2  13  -2   39.00    7.50
  -2  13  -2   24.40   10.10
   2  13   2   41.50    7.10
  -2  13  -2   35.40    7.80
  -2  13  -2   45.30    7.60
   2  13   2   34.30    6.80
   2  13   2   26.80    6.90
   2 -13   2   29.70    6.80
  -2 -13  -2   31.60    6.40
  -2 -13  -2   28.80    6.50
   2 -13   2   27.70    7.00
  -2 -13  -2   21.40    6.20
  -2 -13  -2   31.30    9.80
   2 -13   2   42.60    9.60
  -2 -13  -2   22.40    6.20
   2 -13   2   35.70    7.10
   2 -13   2   13.10    6.40
   2  13   3   30.40    7.80
  -2  13  -3   30.70    7.50
  -2  13  -3   29.50   10.70
  -2  13  -3   32.30    8.40
   2  13   3   44.60    7.80
   2  13   3   36.10    7.30
  -2  13  -3   44.70    8.10
  -2  13  -3   47.60    9.50
  -2  13  -3   33.30    7.80
   2  13   3   27.90    7.30
  -2 -13  -3   38.80    6.90
  -2 -13  -3   32.70    8.90
   2 -13   3   33.30   10.30
   2 -13   3   32.40    6.70
  -2 -13  -3   23.80    6.90
   2 -13   3   41.70   12.50
   2 -13   3   28.60    7.00
  -2 -13  -3   23.10    7.20
   2 -13   3   36.80    7.30
  -2  13  -4    0.50   10.00
  -2  13  -4   22.90    7.50
   2  13   4    7.10    7.50
   2  13   4   12.20    7.30
   2  13   4   23.10    7.80
  -2  13  -4   14.80    7.60
  -2  13  -4   22.30    9.20
  -2  13  -4   14.50    8.10
   2  13   4   11.70    7.70
  -2  13  -4   26.20    7.80
  -2 -13  -4   25.60    7.50
  -2 -13  -4   12.60    7.00
  -2 -13  -4   20.00    6.90
  -2 -13  -4    8.10    7.00
   2 -13   4   26.50    7.10
   2 -13   4   18.60    6.60
   2 -13   4   12.40    9.70
  -2 -13  -4   23.00    8.90
   2 -13   4    7.20    6.20
  -2 -13  -4   18.80    7.00
   2 -13   4   20.00    7.30
  -2  13  -5   24.20    7.80
   2  13   5   33.50    8.10
  -2  13  -5   26.80    9.10
  -2  13  -5   34.50    7.80
  -2  13  -5   41.10    8.20
   2  13   5   32.90    8.00
   2  13   5   33.80    8.10
  -2  13  -5   28.50    9.90
  -2  13  -5   47.80    8.50
   2  13   5   34.60    8.20
   2 -13   5   26.70    7.10
  -2 -13  -5   39.30    7.70
   2 -13   5   26.30    7.50
  -2 -13  -5   41.20    8.20
  -2 -13  -5   31.50    9.30
   2 -13   5   27.00    7.50
   2 -13   5   28.10   10.80
[truncated: 4,098,809 more chars]
